# Supplementary material for: Eudicot primary cell wall glucomannan is related in synthesis, structure, and function to xyloglucan
Source: Plant Cell. 2022 Aug 4;34(11):4600–22. doi: 10.1093/plcell/koac238 (PMC9614514; doi:10.1093/plcell/koac238)
Supplement: koac238_Supplementary_Data [file koac238_supplementary_data.zip]

Archive with 6 entries (5 files):
- koac238_Supplementary_Data/
- koac238_Supplementary_Data/Author_Revisions_Checklist_Yu et al 2022.pdf
- koac238_Supplementary_Data/Supplemental File 1_GT47A_alignment for phylogeny.fa
- koac238_Supplementary_Data/Supplemental File 2_GT47A_phylogenetic tree.tre
- koac238_Supplementary_Data/TPC2022RA00442R1_Peer_Review_Report.pdf
- koac238_Supplementary_Data/Yu2022Supplemental Data.pdf
