# Supplementary material for: Eudicot primary cell wall glucomannan is related in synthesis, structure, and function to xyloglucan
Source: Plant Cell. 2022 Aug 4;34(11):4600–22. doi: 10.1093/plcell/koac238 (PMC9614514; doi:10.1093/plcell/koac238)
Supplement: koac238_Supplementary_Data [file koac238_supplementary_data.zip › koac238_Supplementary_Data/Supplemental File 1_GT47A_alignment for phylogeny.fa]

>PIA40053.1 hypothetical protein AQUCO_02500047v1 [Aquilegia coerulea]
IYV-----H-----D-LPPKFN-------EDM-L-K---------------------E--
-C-K----------------------------S---LS-------LW-T-----------
------------------------------------------N----------MCKFT--
TNAGLG---------------P------------------------------PL------
-------------EN----------IE--------G------------------------
----------------------V-FSN---------------------------------
-----TG------------------WYATNQFAV----------------------D---
-VIFSN------RM-K-Q-Y-E-----CL---T-K--DSS---IA---AAVF-------V
PFYAGLDI----ARY--LW-------------------G-------YN-----ISV----
-RDA-----------ASLEL--------VDWLSKR-------------------------
-----------PE-WS----V-----M---G--------G---KDHFLVAGR-ITW----
DF-R-------------------------------------------------------R
--L----S--DL-------------------D---------S--------------D---
---W-G-NKLLF-LP-----AA-RNMSM-----------LVVE------SS---P-----
-W----NA---N-----------D--------FGI-----PYPTYFHPAKD---ADVFSW
QDR----M--R-K---L-D-RP-WLFSF------------A-----GAP-----------
-R--P---------------DNP-------KS-I----RGQIIEQC--------------
---------------------------------------------------K--------
-----------------------K-S--KV-------------------------G----
-------KLL----E----------------C------DF------GE-----S----K-
-----------C------------------------------------------------
HSPS------------------------SIM--------QM----F--------------
--QSSLFCLQPQ---GD-------S-------------------------Y-------TR
R-----SAFDSMLA--G-----------CIPV----------------------------
------FFHP---GS-------------AY-TQYT--WHLP------------K------
-----N----YSK-Y---------S---VF---------------IP-------E-----
---DDL----R-----------K-R---N-I-SIEERL-SQ-IS--VED-----------
-----------VKV----------M-------------REA----------VI-S-----
--------------------------------------------------------LIPQ
LIY--------ADP---R--F--R-------LE-------------TL----K-----DA
FDV---------AVQA--------------------------------------------
------------------------------------------------------------
------------------------------------------------------------
------------------------------------------------------------
------------------------------------------------------------
------------------------------------------------------------
------------------------------------------------------------
------------------------------------------------------------
-------------------------------------------------------I----
--INKVT------------------------------------------------
>PIA60348.1 hypothetical protein AQUCO_00300092v1 [Aquilegia coerulea]
IYV-----H-----N-LPSKFN-------NDL-L-K---------------------D--
-C-R----------------------------S---LC-------NW-M-----------
------------------------------------------D----------MCVAL--
SNGGLG---------------Q------------------------------EI------
-------------DN----------SQ--------D------------------------
----------------------V-FVR---------------------------------
-----KG------------------WYATDQFAL----------------------D---
-VIFHN------RM-K-Q-Y-K-----CL---T-Q--NSS---LA---AAIY-------V
PFYAGFDI----ARH--LM-------------------G-------FN-----TSV----
-RDA-----------TSHEL--------LRWLTSR-------------------------
-----------PE-WK----V-----L---G--------G---RDHFLAGGR-ITM----
DF-R-------------------------------------------------------R
--M----T--ET-------------------D---------S--------------D---
---W-G-NNLLN-TP-----EA-KNMST-----------LVIE------SS---P-----
-W----RN---N-----------D--------FAI-----PYPTYFHPSAD---EEVLQW
QER----M--R-R---Q-E-KP-YLVSF------------A-----GAP-----------
-R--P---------------HQS-------GS-I----RSHIINQC--------------
---------------------------------------------------Q--------
-----------------------V-S--TK-------------------------C----
-------KLL----G----------------C------DK------GGMD--KD----I-
-----------C------------------------------------------------
HNPS------------------------SVM--------KL----F--------------
--QDSVFCLQPP---GD-------S-------------------------Y-------TR
R-----STFDSILA--G-----------CIPV----------------------------
------FFHP---AS-------------AY-TQYI--WHLP------------R------
-----N----YTK-Y---------S---VL---------------IP-------E-----
---NEI----K-----------D-G---K-A-NIEQIL-GR-IS--EEE-----------
-----------VRA----------M-------------KEE----------VI-R-----
--------------------------------------------------------LIPN
VIY--------ADP---R--S--R-------LE-------------TI----E-----DA
FDL---------AVRG--------------------------------------------
------------------------------------------------------------
------------------------------------------------------------
------------------------------------------------------------
------------------------------------------------------------
------------------------------------------------------------
------------------------------------------------------------
------------------------------------------------------------
-------------------------------------------------------V----
--IQRVN------------------------------------------------
>PIA34188.1 hypothetical protein AQUCO_03800043v1 [Aquilegia coerulea]
IFV-----Y-----D-LPPKFN-------KGL-L-E---------------------Q--
-C-G----------------------------D---MM-------PW-M-----------
------------------------------------------N----------FCDYF--
KNEALG---------------E------------------------------PIS-----
--------------------------K-------LG------------------------
------------------------------------------------------------
-----KG------------------WHHTHQYSL----------------------E---
-PIFHS------RV-L-R-H-P-----CR---V-Y--NTN---EA---KLFY-------V
PYYGGLDI----LRW--HF-------------------K--------N-----VS---AN
VKDS-----------LGLEL--------IQWLQMQ-------------------------
-----------QS-WQ----Q-----N---N--------G---KDHVFVLGK-ISW----
DF-R-------------------------------------------------------R
--I----N--ES-------------------S---------S------------------
---W-G-TGFLK-HD-----EM-QNPMK-----------LLIE------RQ---P-----
-W----EL---N-----------D--------IGV-----PHPTHFHPHND---NDIIEW
QLK----I-IR-S-----K-RD-NLISF------------A-----GAA-----------
-R--P---------------G----AP---EN-I----RSVLIKQC--------------
---------------------------------------------------T--------
-----------------------S-RNDTN-------------------------C----
-------RFQ----D----------------C------S--------------S----G-
--------G--C------------------------------------------------
SQPE------------------------TII--------GL----F--------------
--MQSEFCLQPP---GD-------S-------------------------P-------TR
K-----SVFDSLVS--G-----------CIPV----------------------------
------LFSP---FT-------------TY-YQYP--WHLP------------E------
-----D----HTR-Y---------S---VF---------------ID-------E-----
---DEV----R-----------D-M---N-V-NVMERL-MN-IS--QRQ-----------
-----------RDD----------M-------------RRY----------IV-Y-----
-------------------------------------------------------ELLPG
LIY--------GDS---T--S--A-------FD-------------KF----E-----DA
FSI---------SMNN--------------------------------------------
------------------------------------------------------------
------------------------------------------------------------
------------------------------------------------------------
------------------------------------------------------------
------------------------------------------------------------
------------------------------------------------------------
------------------------------------------------------------
-------------------------------------------------------L----
--LDRVT------------------------------------------------
>PIA49848.1 hypothetical protein AQUCO_01300533v1 [Aquilegia coerulea]
FYV-----Y-----D-LPPMLN-------KDL-V-D---------------------N--
-C-Q----------------------------D---LN-------PW-G-----------
------------------------------------------S----------RCDAL--
SNDGFG---------------R------------------------------KATE----
---------------L------------------SG------------------------
----------------------V-VPGNLL------------------------------
-----QT------------------WYWTDQFAS----------------------E---
-IIFHN------RI-K-G-H-Q-----CR---T-Q--DPE---LA---QAFY-------I
PFYAGLAV----GKF--LW---------------------------SN----F-TA--HE
-RDF-----------HCQTM--------LKWVQNQ-------------------------
-----------TY-WN----R-----S---N--------G---WDHFIMLGR-ITW----
DF-R-------------------------------------------------------R
-------SK-DE--------------------------------------------D---
---W-G-SSFVY-MP-----TM-KNITR-----------LLIE------RN---P-----
-W---------D---------YFD--------VGV-----PYPTGFHPRTD---LDVKEW
QNF----V--R-T---R-S-RN-SLFSF------------A-----GGT-----------
-R----------------------------GF-IKNDFRGLLLRHC--------------
---------------------------------------------------Y--------
--------------------N--E-S-D-S-------------------------C----
-------RVV----D----------------C---------------------S----K-
--------TR-CS---------------------------------------------N-
GSS-------------------------TIL--------ET----F--------------
--LESDFCLQPR---GD-------S-------------------------F-------TR
R-----SIFDCMLA--G-----------SIPV----------------------------
------FFWK---RT-------------AY-FQYE--WFLP------------V------
-----E----RES-Y---------S---VF---------------ID-------R-----
---RDV----K-----------N-G---T---SIRGVL-EK-FS--KED-----------
-----------IRK----------M-------------RDK----------VI-D-----
--------------------------------------------------------FIPR
FIY--------ADP------I--DG------LENT-----------------K-----DA
FDV---------AIEG--------------------------------------------
------------------------------------------------------------
------------------------------------------------------------
------------------------------------------------------------
------------------------------------------------------------
------------------------------------------------------------
------------------------------------------------------------
------------------------------------------------------------
-------------------------------------------------------V----
--LRRFK------------------------------------------------
>PIA37557.1 hypothetical protein AQUCO_03000256v1 [Aquilegia coerulea]
VYV-----Y-----E-LPAKFN-------LGM-L-K---------------------D--
-C-R----------------------------H---LN-------VY-T-----------
------------------------------------------D----------MCPHV--
ANRGLG---------------Q------------------------------PITG-P--
-----------PQSS------------------SSS------------------------
----------------------S-----------------S-------------------
-------------------------WFATHQFIA----------------------E---
-MIFHA------RV-E-N-H-P-----CR---T-L--EPE---GA---TLFY-------V
PFYGGLHA---SSKF--RE---------------------------AD-----LVE----
-RDR-----------LAMEL--------VEYLIQQ-------------------------
-----------PW-WQ----R-----K---Q--------G---RDHFLALGR-TAW----
DF----------------------------M----------------------------R
-------G--E--------------------------------------------VD---
---FGA-NSLLN-LP-----EV-KNMSV-----------LTVE------RH---P-----
-W----EG--HN-----------Q--------HGI-----PYPSYLHPSTS---DELVMW
QEK----M--R-H---V-E-RP-YLFSF------------V-----GAP-----------
-R--T---------------G----VQ---KAAI----RDEILRQC--------------
---------------------------------------------------S--------
--------------------K--D-H--SS-------------------------C----
-------YLL----K----------------C------G-----RVGA-----S----K-
-----------C------------------------------------------------
HNPS------------------------EVL--------KV----M--------------
--TKSQFCLQAP---GD-------S-------------------------F-------TR
R-----STFDSILA--G-----------CIPV----------------------------
------FFSP---HT-------------AY-TQYT--WYLP------------K------
-----E----TTE-Y---------S---VY---------------IP-----IPE-----
---EGK--TEN-----------N-------V-DIEKEL-KK-IP--KEK-----------
-----------VER----------M-------------RNT----------VI-G-----
--------------------------------------------------------LIPR
MTY--------MHP---N--S--TS-----TSS-----------TH-L----K-----DA
VDV---------ALEK--------------------------------------------
------------------------------------------------------------
------------------------------------------------------------
------------------------------------------------------------
------------------------------------------------------------
------------------------------------------------------------
------------------------------------------------------------
------------------------------------------------------------
-------------------------------------------------------L----
--SNYVL------------------------------------------------
>PIA50143.1 hypothetical protein AQUCO_01300701v1 [Aquilegia coerulea]
IHI-----R-----K-LPSRFN-------LDL-L-L---------------------N--
-C-S-----------------------------------------DY-P-----------
-------------------------------LY---------ED---------FCPYL--
ANHGLG---------------H-----------------K--------------TH----
--------------N---------------------------------------------
------------------------------------------------------------
---RSHS------------------WYRTDPYML----------------------E---
-LIFHR------RI-L-E-Y-P-----CL---T-S--NPI---QA---NAIY-------L
PYYAAIDA----FRY--FY-------------------G-------AD-----YNS----
-SAQ-----------HGLHL--------YNFLQQD-------------------------
---------N-SYIWN----R-----N---F--------G---HDHFLVMAR-PAW----
DF------------------------------S--------------------------Q
-------PL-GN-------------------D---------P--------------P-L-
---W-G-TSFLQ-VP-----EF-YNVTA-----------LTLE------AR---P-----
-W----P---WQ-----------E--------QAI-----PYPTSFHPPSI---ALLENW
IER----V--R-R---G-H-RT-TFMLF------------A-----GGGGLGS-------
-S--P--------------------------N-I----RRSIRDEC--------------
---------------------------------------------------E--------
--------------------N--T-TIIS--------------NRFIG-SSFTDVC----
-------RIV----D----------------C---------------------S----N-
--------GV-CE-----------------------------------------------
HDPY------------------------RYM--------RP----M--------------
--LHASFCLQPP---GD-------T-------------------------------P-TR
R-----STFDAILA--G-----------CIPV----------------------------
------FFEE---SS-------------AQ-TQFG--WHLP-------------------
----------EDQ-YEE------FS---VF---------------IP-------K-----
---EEVV---------------S-K---G-L-QIIDVL-LG-IP--KAQ-----------
-----------VRR----------M-------------REK----------VI-E-----
--------------------------------------------------------LMPR
VVY--------RRH---G--G--S---M--EWR-------------GV----K-----DA
FDL---------AVEG--------------------------------------------
------------------------------------------------------------
------------------------------------------------------------
------------------------------------------------------------
------------------------------------------------------------
------------------------------------------------------------
------------------------------------------------------------
------------------------------------------------------------
-------------------------------------------------------T----
--IDRI-------------------------------------------------
>Azfi_s0004.g008340
VYI-----Y-----D-LPSEFN-------AEL-L-R---------------------S--
-C-S----------------------------S---LV-------PW-------------
-----------------------------------------TD----------MCPSL--
DNNGAG---------------I------------------------------SVDMPF--
------------------------------------------------------------
------------------------WMGGT-------------------------------
-----GF------------------WFLTSQFGG----------------------E---
-VIFHS------RL-L-L-H-P-----CR---T-M--DPQ---KA---SAFF-------I
PFYTGLDI----ARY--LF---------------------------APG---GSTP--SQ
-RDE-----------LSHRL--------LDWLKQQ-------------------------
-----------ET-WK----R-----R---N--------G---RDHFLMVGR-ITW----
DF-R-------------------------------------------------------R
-------ES-SG-------------------GWLWRKLWPRS------------AGG---
---W-G-NDLFL-TK-----EMERGPLR-----------LIIE------KS---I-----
-S---------D---------KQE--------MAI-----PYPTSFHPRSS---SDVARW
QEI----V--R-S---S-R-RT-LLFSY------------A-----GGP-----------
-R----------------------------PQ-FPNDFRSILLDQC--------------
---------------------------------------------------R--------
--------------------D--S-SPS-E-------------------------C----
-------RSM----D----------------C---------------------T----D-
--------QK-C------------------------------------------------
EHPL------------------------AVM--------EL----F--------------
--LDSVFCLQPR---GD-------S-------------------------L-------TR
R-----SIFDAMIA--G-----------CIPV----------------------------
------FFWK---RT-------------AY-LQYQ--WHLP------------S------
-----QMG--PDS-Y---------S---VF---------------ID-------R-----
---AEV----K-----------S-G---K-R-RIRDVL-LG-FS--ERK-----------
-----------VRR----------M-------------RET----------LI-A-----
--------------------------------------------------------SIPR
FAY--------ALP------S--SSSV-------------------NF----T-----DA
FDI---------ALDQ--------------------------------------------
------------------------------------------------------------
------------------------------------------------------------
------------------------------------------------------------
------------------------------------------------------------
------------------------------------------------------------
------------------------------------------------------------
------------------------------------------------------------
-------------------------------------------------------T----
--LNLL-------------------------------------------------
>Azfi_s0006.g010029
IYI-----H-----S-LPTVFN-------EDL-L-S---------------------S--
TC-N----------------------------EV--------------------------
-----------------------------------------------------MCNKY--
INGGLG---------------P------------------------------KLEEEE--
-----------EEEE----------EE------EGS------------------------
---------------------VG-FSK---------------------------------
-----HA------------------WFSTDEYAL----------------------E---
-VIFHS------RM-N-Q-Y-E-----CL---T-N--DPS---RA---SLIY-------V
PFYGGLDI----ARN--LW-------------------G-------TS-----VSV----
-RDH-----------LSEAL--------GTWLRAQ-------------------------
-----------KS-WS----E-----K---E--------G---QNHFLVCGR-MSW----
DF-R-------------------------------------------------------R
--Q----T--NE-------------------E---------S--------------D---
---W-G-NRLFL-VD-----EV-KNMWN-----------LLVE------KS---------
LW----HD---N-----------D--------FAI-----PYPTDFHPTTM---AEVENW
QAR----V--R-K---K-E-RS-SLMAF------------V----RSSS-----------
-S--P--------------MEHV-------GS-I----KWAVRRQC--------------
---------------------------------------------------N--------
-----------------------S-S--NQ-------------------------C----
-------TLL----E----------------C--------------GIE-----------
-----------CD---------------------------------------------SS
LTPI-----------------------------------KA----F--------------
--EKSVFCLLPQ---GE-------S-------------------------S-------TS
R-----TIFDSMLA--G-----------CIPV----------------------------
------FFHP---NS-------------AY-MQYM--WHLP------------K------
-----N----HSL-Y---------S---VF---------------IP-------Q-----
---HLV----K---------A-D-----R-V-QIESVL-NA-IP--PSN-----------
-----------VAR----------M-------------REM----------VI-S-----
--------------------------------------------------------LIPT
LIY--------ANP---N-TS----------LP------------PDF----E-----DA
FDV---------AVRA--------------------------------------------
------------------------------------------------------------
------------------------------------------------------------
------------------------------------------------------------
------------------------------------------------------------
------------------------------------------------------------
------------------------------------------------------------
------------------------------------------------------------
-------------------------------------------------------L----
--LAKVH------------------------------------------------
>Azfi_s0007.g010972
VYI-----Y-----K-LPHEFN-------EDL-V-D---------------------K--
-C-GR---------------------------L---TN-------NWFP-----------
-------------------------------L----------------------CGTL--
THHGYG---------------P-----------------KVNLTGN--------------
-----------EENQTL-------------------------------------------
------------------------VP----------------------------------
----SHA------------------WYRSEQFSL----------------------E---
-LIFHH------RM-K-S-Y-S-----CL---T-S--DPT---HA---RLFF-------I
PYYGALDT----AFT--LF-------------------S-------PN-----LHR----
-RDQ-----------LAHSL--------VGWLSGN-------------------------
-----------PT-WV----E-----F---K--------G--QRRHFMVLGR-VSW----
DF------------------------------S--------------------------R
-------NE-EE-------------------SS-----YNRS-------------NN-G-
---W-G-SSLLA-QV-----EL-SNVTK-----------LLIE------RR---T-----
-W--H-H----D-----------E--------MAI-----PYPTSFHPSSY---QDVKLW
QEKLAKYV--G-T---K-K-RR-WLCSF------------I-----GSK-----------
-S-----------------RGTQ--VS---RE-L----RAEISRQC--------------
---------------------------------------------------E--------
--------------------K--A-RPH--------------------------MC----
-------RQV----T----------------CI----------EGVGSYDGA--------
--------ID-CT-----------------------------------------------
KRPD------------------------QVT--------SL----F--------------
--LNSAFCLQPP---GD-------S-------------------------------W-TR
K-----SLFDSLVS--G-----------CIPV----------------------------
------LFSP---LS-------------AY-DQYK--WHLP------------R------
-----N----PNI-Y---------S---LM---------------FD-------A-----
---SEVT---------------Q-G---R-V-HIVASL-ER-IARDTIR-----------
-----------LHQ----------M-------------QLS-----------IIK-----
--------------------------------------------------------MLPR
IVY--------AMP---G--P--DKQAL------------------GF----R-----DV
VDI---------ALER--------------------------------------------
------------------------------------------------------------
------------------------------------------------------------
------------------------------------------------------------
------------------------------------------------------------
------------------------------------------------------------
------------------------------------------------------------
------------------------------------------------------------
-------------------------------------------------------L----
--LDTSS------------------------------------------------
>Azfi_s0127.g048682
VFL-----Y-----D-VPREFN-------TDL-A-S---------------------E--
-C-T----------------------------Q---VGRGKCGA-RW---G---------
------------------------------CL---------------------YCGGL--
ENEGLG---------------E------------------------------QIKW----
-----------NNSDVS--------TKF----GHDG------------------------
--------------HGE--WNGV-LEDT-----------VANRTLFR-------------
---NVNGFSAN---YSVRL-LPAHSWFRTHQFAL----------------------E---
-PIFHA------KM-R-R-Y-E-----CL---T--P-DPA---LA---DAFY-------V
PYYAGQDF--------ALSI------------------KT------PQ-----LEA----
-RDT-----------RVNKF--------VKWLVET-------------------------
-----------ET-WKLT--K------------------G---RRHMMALGR-----QPL
DLSRP----------------------VVGV----------------------------R
--R---------------------------------------------------------
---W-G-------IPVTTRPEL-ANFTF---F---W------------------------
-WELGFSG--IH-----------E--------IGV-----PYPTSFHPSSD---ADLALW
QDM----V--K-N---A-K-RE-WVVSY------------L-----GSAKRRF-------
-RD-P---------------N------------IL-EFRKELKRQC--------------
------------------------------------------------------------
--------------------D----TAPRH-------------------------C----
-------RFM----D----------------C------TMQF---------TRS----Q-
--------LP-CE-----------------------------------------------
DHPET-----------------------ALL--------EL-------------------
--ASAIFCLQPP---GD-------T-------------------------------P-TR
K-----SVFDSLLT--G-----------CIPV----------------------------
------FFSN---LT-------------AH-LQYSPFGFLP------------H------
-----DPHL-----Y---------S---IT---------------LS-------Q-----
---ESIA---------------NSS---S---SFVQYL-LN-IP--PAH-----------
-----------IHE----------M-------------QQT----------IIYK-----
--------------------------------------------------------IMPH
IIY--------AHP--TG--S--T----------------------TF----H-----DA
MDI---------GLQY--------------------------------------------
------------------------------------------------------------
------------------------------------------------------------
------------------------------------------------------------
------------------------------------------------------------
------------------------------------------------------------
------------------------------------------------------------
------------------------------------------------------------
-------------------------------------------------------L----
--LTTLN------------------------------------------------
>Azfi_s0145.g051669
IYI-----Y----P--LPPEFN-------EEI-L-RRC--------------TTGYPE--
YC-E-----------------------------------------KW---P---------
------------------------------CV---------------------SCDFV--
ENKGFGSKIVR------DAASP----------------------------Q-PQEE----
--------------EL--------------------------------------------
--------------------IKL-IP----------------------------------
----ASA------------------WYRTNQFSL----------------------E---
-VIFHE------KL-R-S-Y-K-----CR---T-T--DAG---SA---DAFY-------I
PFYAGIELGF------TLF-------------------S-------PH-----LNV----
-RDE-----------MTQRL--------MGWLSGN-------------------------
-------DV-----WRRQ--R-----H---EE---S---GWRRNRHFMPLGR-IAW----
DF---------------------------N-----------------------------R
--D----PL-DG-------------------G---------T-------------VK---
---W-G-NSLLRQRPM-------ANVTT-----------LVLERKF-Q-RN---P-----
-----------------------E--------IGV-----PYPTLFHPTSD---DELDRW
RAA----I-AR-H-----K-RR-WLVTF------------V-----GAS-----------
NR--S-------------------FDTEEVRE-I----RVRLTAQC--------------
---------------------------------------------------E--------
--------------------E--E-RNRDK-------------------------C----
-------RVV----E----------------C------GSG----TGAG----T----R-
--------LA-CE-----------------------------------------------
REPE------------------------EVV--------RV----L--------------
--AASVFCLQPR---GD-------S-------------------------------A-TR
K-----GFFDTILA--G-----------CIPV----------------------------
------VFSN---RT-------------AF-EQYP--YHLA-------HTL--S------
LGS--S----RATPF---------S---VF---------------IP-------E-----
---ELIL-----------------G--GG-I-NVIHAL-SL-IP--GDH-----------
-----------IRA----------L-------------QRS----------VR-R-----
--------------------------------------------------------LIPN
VIYADTFGDQQEEP---R-----------------------YH---------R----PDA
FSI---------AIDA--------------------------------------------
------------------------------------------------------------
------------------------------------------------------------
------------------------------------------------------------
------------------------------------------------------------
------------------------------------------------------------
------------------------------------------------------------
------------------------------------------------------------
-------------------------------------------------------L----
--LDKLP------------------------------------------------
>Azfi_s0149.g053163
------------------------------NV-A-T---------------------N--
-C-S----------------------------G---LS-------PW-A-----------
------------------------------------------D----------LCPTI--
ANGGLG---------------Q------------------------------SIG-----
-----------------------------------E------------------------
----------------------S-SPLGQI------------------------------
-----GS------------------WYESDQFTS----------------------E---
-LLFHN------RI-L-Q-H-P-----CV---T-N--DTG---LA---SGFY-------V
PFYAGLDV----GRF--LW---------------------------GY----C-SA--EK
-RDN-----------VSSQL--------LEWLSEQ-------------------------
-----------ES-WR----L-----S---G--------G---WNHFMMVGR-ITW----
DF-R-------------------------------------------------------R
-------SK-PE--------------------------------------------D---
---W-G-SGFFH-HP-----LI-KNMTR-----------LLIE------RN---P-----
-W---------D---------HRE--------MGV-----PYPTNFHPQSD---SDLRDW
QDH----I--R-S---H-K-RA-TLFSF------------A-----GAP-----------
-R----------------------------SQ-FPNDFRGILLNQC--------------
---------------------------------------------------K--------
--------------------K--A-KPG-S-------------------------C----
-------RYI----D----------------C---------------------S----N-
--------RT-CE---------------------------------------------D-
-NQ-------------------------KSL--------EL----F--------------
--MDSKFCLQPR---GD-------S-------------------------F-------TR
R-----STFECLLA--G-----------SIPV----------------------------
------FFWH---RS-------------AY-FQYK--WHLP------------E------
-----D----ASS-Y---------S---VF---------------IS-------K-----
---DEM----R-----------N-G---T---KIRSVL-KS-LS--SEK-----------
-----------VRA----------M-------------REV----------VI-G-----
--------------------------------------------------------MVPR
IVY--------ALS------G--FS------LKEE-----------------K-----DA
FDI---------AIDG--------------------------------------------
------------------------------------------------------------
------------------------------------------------------------
------------------------------------------------------------
------------------------------------------------------------
------------------------------------------------------------
------------------------------------------------------------
------------------------------------------------------------
-------------------------------------------------------V----
--MRKFK------------------------------------------------
>Azfi_s0206.g057839
LYI-----Y-----E-LPREFN-------EDL-V-D---------------------K--
-C-GR---------------------------I---SN-------TWDS-----------
-------------------------------M----------------------CGNL--
ENYGYG---------------P-----------------MFNLSTSTTDISDT-------
--------------DIL-------------------------------------------
------------------------VP----------------------------------
----PHA------------------WFSTEQFSG----------------------E---
-LLFHH------RLAK-S-Y-P-----CL---T-R--DPH---VA---HIFF-------I
PFYAAMDS----AFT--LF-------------------S-------SR-----LQL----
-RDR-----------LTQRL--------IGWLTAN-------------------------
-----------PT-WN----R-----F---K--------E--ERKHFMVLGR-TTW----
DF------------------------------S--------------------------R
-------SE-D------------------------------S-------------DG-G-
---W-G-TSLSA-QL-----EL-SHVTK-----------LLIE------RN---A-----
-W--R-Q----D-----------E--------VGV-----PYPTSFHPSSD---QDIEIW
QKK----V--R-S---S-K-RE-FLCSF------------I-----GSK-----------
-S-----------------RGNQ--WT---KD-L----RVELSTQC--------------
---------------------------------------------------E--------
--------------------R--A-GNG--------------------------TC----
-------KQV----T----------------C--------------GG-NWLPN----T-
--------ID-CT-----------------------------------------------
KRPD------------------------QLT--------NL----F--------------
--LSSTFCFQPP---GD-------T-------------------------------P-TR
K-----SIFDSLIA--G-----------CIPV----------------------------
------LFSK---SS-------------AY-DQYL--WHLP------------Q------
-----N----GSL-Y---------S---VL---------------FD-------G-----
---DDVI---------------N-H---R-V-DVLDTL-TH-IANDAQR-----------
-----------LRG----------L-------------QEE-----------VVR-----
--------------------------------------------------------MLPH
LVY--------ALP---H--N--NISHP------------------DF----R-----DA
VDI---------SIDN--------------------------------------------
------------------------------------------------------------
------------------------------------------------------------
------------------------------------------------------------
------------------------------------------------------------
------------------------------------------------------------
------------------------------------------------------------
------------------------------------------------------------
-------------------------------------------------------L----
--LHESR------------------------------------------------
>Azfi_s0247.g060108
------------------------------------------------------------
------------------------------------------------------------
-----------------------------------------------------MCDYF--
SNSGMG---------------R------------------------------EV------
----------------------------------------------ESQHHD--------
----------------------L-I---------------IPP-----------------
-----GQ------------------WYHTHQYAL----------------------E---
-IIFHE------RL-K-H-Y-P-----CL---V-L--DPE---DA---DLFY-------I
PYYGGLDV----MRW--HF-------------------VE-------N-----VT---NE
LRDR-----------LGLQL--------MKWLERQ-------------------------
-----------DM-----------------------------------------------
------------------------------------------------------------
------------------------------------------------------------
--------------------------------------------------D---P-----
-W----DT---H-----------D--------IGV-----PHPTFFHPRDD---TDVRTW
QEH----I-SM-A-----T-RR-HLVSF------------A-----GQP-----------
-R--P---------------N----QS---ES-I----RTHLIDQC--------------
---------------------------------------------------T--------
--------------------N--A-SLA----------------------LPSSTC----
-------YFL----H----------------C------T--------------H----N-
--------I--C------------------------------------------------
LRPD------------------------TTM--------DL----F--------------
--IHSEFCMQPP---GD-------S-------------------------P-------TR
R-----SIFESMIG--G-----------CIPV----------------------------
------LFDP---YS-------------AY-YQYP--WHLP------------D------
-----D----PRS-Y---------S---VY---------------FP-------A-----
---NDI----R-----------G-G---K-V-NVVEEL-RK-IP--KRV-----------
-----------RVE----------M-------------RHR----------II-Y-----
-------------------------------------------------------EIMPG
LVY--------AKP---D--A--K-------LR-------------EV----E-----DA
FLI---------SLRS--------------------------------------------
------------------------------------------------------------
------------------------------------------------------------
------------------------------------------------------------
------------------------------------------------------------
------------------------------------------------------------
------------------------------------------------------------
------------------------------------------------------------
-------------------------------------------------------L----
--FSRVH------------------------------------------------
>Azfi_s0250.g060223
VFM-----Y-----N-LPPEFN-------TAI-L-G---------------------E--
-C-DR---------------------------K---MV-------GW-------------
-------------------------------L----------D----------FCRHV--
QHHGFG---------------Q--------------------------------QI----
--------------T---------------------------------------------
----------------------------------------------------EP------
---GWAD------------------WYETDPYML----------------------E---
-LIFHH------KM-K-A-Y-P-----CL---V-T--DPA---AA---DAFF-------L
PYYSGLDA----LRY--LY-------------------G-------HN-----ISQ----
-SAE-----------QGLSL--------LRWLREHGHGHGHGHVHGHGHGHGHGHGDVA-
-------AAD-FY-WR----R-----K---G--------G---HDHFMVMGR-TSW----
DF------------------------------T--------------------------A
-------PL-DS-------------------DR---------------------SSG-G-
---W-G-TSLAS-LP-----QM-ENVTA-----------LFLE------KR---P-----
-W--R-W----A-----------E--------QAV-----PYPTAFHPRSA---SSLKAW
QTR----V--L-D---A-H-RT-SLFAF------------V-----GAR-----------
-R--SSA------------R-PG--DL---AS-I----RQAALQQC--------------
---------------------------------------------------L--------
--------------------S--S-SSS----SSSSSV-----AGADNSSSSSKSC----
-------TLV----D----------------C---------------------S----H-
--------IK-CA-----------------------------------------------
HNPI------------------------VIA--------EQ----L--------------
--LHADFCLQPP---GD-------T-------------------------------S-TR
R-----STFDGMLS--G-----------CIPV----------------------------
------FFHT---DS-------------AY-SQYT--WHLPAQN--TTGEGVHA------
-----H----PQA-Y---------S---VF---------------IG-------M-----
---DD-----------------------I-G-RTREIL-GS-IP--RTR-----------
-----------VIE----------M-------------RSF----------IVHR-----
--------------------------------------------------------LLPH
VIY--------AH----P--T--A-PHL------------------------R-----DA
FQI---------SVDS--------------------------------------------
------------------------------------------------------------
------------------------------------------------------------
------------------------------------------------------------
------------------------------------------------------------
------------------------------------------------------------
------------------------------------------------------------
------------------------------------------------------------
-------------------------------------------------------M----
--LSRAA------------------------------------------------
>Azfi_s0385.g067508
VYM-----H-----N-IPSEFN-------QDL-L-D---------------------N--
-C-R----------------------------Q---LS-------PW-T-----------
------------------------------------------N----------MCKYT--
ENSGLG---------------P------------------------------TL------
-------------ED----------PE--------K------------------------
----------------------A-FPD---------------------------------
-----RG------------------WFATNQFSV----------------------D---
-VIFHN------RM-K-Q-Y-E-----CL---T-S--DSG---KA---AALY-------V
PFYAGLDI----ARH--LW-------------------G-------AN-----VSV----
-RDS-----------GPVRL--------ARWLRSR-------------------------
-----------QE-WS----V-----M---G--------G---RDHFVVGGR-ITW----
DF-R-------------------------------------------------------R
--L----T--DS-------------------D---------Q--------------D---
---W-G-NKLLY-IA-----EV-MNMSM-----------LMVE------KS---P-----
-Y----HT---N-----------D--------LAV-----PYPTYFHPTHD---SDIIEW
QTR----V--R-N---T-Q-RN-ALFSF------------A-----GAP-----------
-R--P---------------ELS-------TS-I----RGQIMDQC--------------
---------------------------------------------------R--------
-----------------------V-S--KF-------------------------C----
-------SLL----E----------------C------DR------GE-----S----K-
-----------C------------------------------------------------
HVPS------------------------VVM--------RL----F--------------
--QESIFCLQPQ---GD-------S-------------------------Y-------TR
R-----SIFDSMVA--G-----------CIPV----------------------------
------FFHE---HS-------------AY-TQYV--WHLP------------H------
-----N----RSK-Y---------S---VF---------------IP-------E-----
---DHI----R-----------S-G---N-V-SIEEVL-LK-FS--DAQ-----------
-----------VKE----------M-------------REE----------VI-R-----
--------------------------------------------------------LVPG
LVY--------NDP---R--H--K-------LS-------------RF----K-----DA
FDL---------TVEG--------------------------------------------
------------------------------------------------------------
------------------------------------------------------------
------------------------------------------------------------
------------------------------------------------------------
------------------------------------------------------------
------------------------------------------------------------
------------------------------------------------------------
-------------------------------------------------------L----
--VNRVT------------------------------------------------
>Azfi_s0535.g076102
VYI-----Y-----D-LPPMFN-------VEL-V-G---------------------L--
-C-E----------------------------S---LI-------PW-T-----------
------------------------------------------S----------MCDFF--
SNAGMG---------------K------------------------------SVM-----
---------------------------------------DVDDQKEKQKQKQKKEKGKLS
VPNKLEKTQIKKFGEGKKNPFAE-L---------------VPF-----------------
-----EQ------------------WFDTHQYSL----------------------E---
-ILFHE------RL-K-R-F-E-----CL---S-T--NPG---EA---NLFY-------I
PYYGGLDV----LRW--HF-------------------ASA-----GN-----AS---IE
QRDR-----------LGLEL--------IKWLRKQ-------------------------
-----------PT-WG----R-----N---K--------G---KDHVLVLGK-SSW----
DF-R-------------------------------------------------------R
--P----N--NNNNDTTSSSSSSGGGDSDNSN---------G------------------
---W-G-NNLLL-QP-----EM-QEITK-----------LLIE------RQ---P-----
-W----HP---H-----------D--------VGV-----PHPTFFHPRID---RDVRDW
QGV----V-DG-S-----E-RT-RLVSL------------D-----ALQ-----------
-H--T---------------SLHRYQT---EN-I----NPLLIRQC--------------
---------------------------------------------------L--------
--------------------D--G---------------------------PEGAC----
-------IYS----A----------------CGGEDTDN--------------S----D-
--------P--C------------------------------------------------
TRPP------------------------SIM--------HF----L--------------
--LHSEFCLQPP---GDH------S-------------------------V-------TR
R-----SLFDSLIA--G-----------CIPV----------------------------
------LFDP---FT-------------AY-YQYP--WHLP------------S------
-----N----PSS-Y---------S---VY---------------IP-------A-----
---FDI----R-----------E-G---K-V-NVIHEL-QK-IP--VSV-----------
-----------RQK----------M-------------RVR----------II-Y-----
-------------------------------------------------------EIMPG
LVY--------ARP---N--S--K-------LR-------------DV----E-----DA
FLI---------SMRS--------------------------------------------
------------------------------------------------------------
------------------------------------------------------------
------------------------------------------------------------
------------------------------------------------------------
------------------------------------------------------------
------------------------------------------------------------
------------------------------------------------------------
-------------------------------------------------------L----
--FSKVA------------------------------------------------
>kfl00517_0080_v1.1
VYV-----Y-----D-LPSEFH-------TDV-L-SL--------------------S--
-C-A----------------------------GSS----------FW-SQ----------
--------------------------------H-------PRN----------ACTVYAP
ELGGIG---------------P------------------------------RLTGSEV-
----------ALLEEM-------------------G------------------------
----------------------------------------SPVN----------------
-------------------S-----WADTGQFAL----------------------E---
-VMFHQ------YM-R-DSY-P-----CR---T-L--DGN---EA---AAFY-------V
PIYTGM-----------LH---------------------------HN-----RTL--HC
DRAT--CPEYSPLGLVGRLL--------GAHLNKL-------------------------
-----------PY-LR----R-----N---K--------G---RDHITTMGH-VNFDGLQ
DD----------------------------------------------------------
-------TC------------------------C-------T------------------
-------NGLLK-TK-----HT-KNFVI-----------MGIE-----------S-----
------SV--FT---------GPE------RQVSI-----PYPTCFHPGSP---EDITAH
QQL----I--Q-S---S-N-RT-NLASF------------A-----GQL-----------
NR--E-GL----------HWG---------RN-L----RAKIAEQC--------------
------------------------------------------------------------
-----------------------E-LHPGD-------------------------C----
-------HLV----E----------------C---------------------G----M-
---------E-CP-------------------------------------------CT--
----------------------------KVL--------EA----Q--------------
--LAAKFCLQPS---GD-------S-------------------------------P-TR
R-----SLFDSLQA--G-----------CIPV----------------------------
------LFHR---AS-------------AY-DEYT--SFLP------------Q------
-----D----ESS-Y---------S---VF---------------IP-------E-----
---NDVM---------------QGG-----V-DIIEEL-RR-IP--EDE-----------
-----------LQR---------K--------------RDV----------IA-S-----
--------------------------------------------------------MLPS
ISY--------EDHERARAQA--RSAAAALESADSK-------PRNPL--GVG-----SA
YEV---------ALAE--------------------------------------------
------------------------------------------------------------
------------------------------------------------------------
------------------------------------------------------------
------------------------------------------------------------
------------------------------------------------------------
------------------------------------------------------------
------------------------------------------------------------
-------------------------------------------------------A----
--LRRVE------------------------------------------------
>kfl00046_0180_v1.1
VYV-----Y-----D-LPPEFN-------VEL-F-GP--------------------S--
-C-G----------------------------ALY----------LA-YT----------
--------------------------------Q-------ARN----------ACVIYSP
EFGGIG---------------P------------------------------RLTGTET-
----------AFLSDI-------------------G------------------------
----------------------------------------SPAD----------------
-------------------S-----WADTGQFGL----------------------E---
-VMFHQ------YM-R-DSY-P-----CR---T-T--RGE---DA---AAFY-------V
PIYTGV-----------LH---------------------------LN-----RTT--HC
GIGT--CPGVSPLGWVGRLL--------GAQLNKL-------------------------
-----------PY-LR----R-----H---K--------G---RDHITTMGR-CTYDGLQ
DD----------------------------------------------------------
-------TC------------------------C-------T------------------
-------NGLLK-TK-----HT-KRFVI-----------MGIE-----------S-----
------ND--LT---------SQE------RQVSI-----PYPTCFHPATP---EEITTH
KSL----I--L-S---A-N-RT-VLINF------------T-----GQL-----------
DR--D-AL----------WWG---------RN-L----RSKIAEQC--------------
------------------------------------------------------------
-----------------------A-NHPGE-------------------------C----
-------EVV----N----------------C---------------------G----S-
---------E-CY-------------------------------------------CT--
----------------------------TVL--------SG----Q--------------
--LRAQFCLQPP---GD-------T-------------------------------P-TR
R-----SFFDSLQA--G-----------CIPV----------------------------
------LFQR---AS-------------AY-DEYT--SFLP------------A------
-----D----ESS-Y---------S---VF---------------IP-------E-----
---GDVT---------------WGG-----A-DIIETL-QR-IP--EAE-----------
-----------IER---------K--------------RAV----------IA-S-----
--------------------------------------------------------MLPS
ISY--------EDHGRARERA--RRAAAGPQESLPE-------TQNPL--GEK-----SA
YGV---------ALAE--------------------------------------------
------------------------------------------------------------
------------------------------------------------------------
------------------------------------------------------------
------------------------------------------------------------
------------------------------------------------------------
------------------------------------------------------------
------------------------------------------------------------
-------------------------------------------------------A----
--LRRVE------------------------------------------------
>kfl00026_0330_v1.1
VYI-----Y-----D-LSPEFN-------VAT-V-TT--------------------D--
-C-A----------------------------TNR----------FW-AV----------
--------------------------------H-------PRN----------ACQIYSP
EHWGIG---------------P------------------------------PLKDEK--
------------FAEL-------------------G------------------------
----------------------------------------SDPQ----------------
-------------------M-----WADTGQHAL----------------------E---
-VMFHQ------YM-T-NLY-P-----CR---T-H--DSE---AA---AAFY-------V
PLYTGI-----------LW---------------------------QI-----HSA--QC
ATNN--CPQPSPLLGLGNRL--------EETLKRM-------------------------
-----------PY-LE----R-----N---E--------G---RDHFTTMGY-VTDLAVE
DF----------------------------------------------------------
-------TC------------------------C-------K------------------
-------SKLLN-MA-----YT-RAMTL-----------LGIE-----------P-----
-------A--YA---------HEE------RQVSI-----PYPTSFHPVSL---SDIAAH
QTL----V--A-S---S-H-RP-IFVSF------------A-----GSF-----------
KR--P-GL----------HSG---------RA-L----RGALQEHC--------------
------------------------------------------------------------
-----------------------A-RAPDF-------------------------C----
-------HVA----A----------------C---------------------E----N-
---------V-CG-------------------------------------------AA--
----------------------------ESF--------EL----Y--------------
--LRSTFCLQPP---GD-------S-------------------------------P-TR
R-----GVFDALQA--G-----------CIPV----------------------------
------IFQP---KT-------------I--NPYA--HFLR------------P------
-----D----WGR-Y---------S---VF---------------VP-------E-----
---DDVI---------------NGA-----T-DVIEFL-RN-VS--DVE-----------
-----------IEA---------K--------------RKR----------IV-K-----
--------------------------------------------------------VLPR
IVY--------------RNVA--RTLLGKMDVAGSD-------YQGPVI-GWT-----GA
YEV---------AIDA--------------------------------------------
------------------------------------------------------------
------------------------------------------------------------
------------------------------------------------------------
------------------------------------------------------------
------------------------------------------------------------
------------------------------------------------------------
------------------------------------------------------------
-------------------------------------------------------A----
--LEKIR------------------------------------------------
>kfl00096_0020_v1.1
VYV-----Y-----D-LPPQFN-------NGL-IDSN--------------------E--
-C-A----------------------------ERW----------YW-A-----------
--------------------------------H-------PRN----------ACIAYSS
EHWGIG---------------P------------------------------PLRDEK--
------------FSAL-------------------G------------------------
----------------------------------------SDPR----------------
-------------------L-----WADTGQHAL----------------------E---
-LIYHH------YM-M-NLY-P-----CR---T-T--NPQ---SA---AAFY-------V
PLYAGI-----------QF---------------------------HI-----HTSK-EC
PETEN-CPQPPTLLRLGWEF--------DEWLRRL-------------------------
-----------PY-VE----R-----N---G--------G---RDHFLAMGF-VTNFGVL
DS----------------------------------------------------------
-------TC------------------------C-------S------------------
-------SGLLN-TP-----VT-KDMTI-----------IGIE-----------P-----
-------I--VN---------HLD------RQVNV-----PYPTAFHPVSL---ADHNTH
QAL----I--Q-A---S-H-RP-ILVSF------------A-----GSL-----------
DR--TWGL----------DSG---------RQ-L----RAALKEQC--------------
------------------------------------------------------------
-----------------------D-ARAKL-------------------------C----
-------KLL----D----------------C---------------------N----K-
---------E-CT-------------------------------------------IA--
----------------------------DQF--------EL----Y--------------
--MSSTFCLQPP---GD-------S-------------------------------P-TR
R-----GIFDALQA--G-----------CIPV----------------------------
------IFSY---ES-------------V---PYP--EFLP------------A------
-----D----VKQ-Y---------A---VF---------------IP-------K-----
---DDVI---------------DLG-----S-DVIELL-ER-LP--VAE-----------
-----------ILA---------K--------------RQF----------IA-R-----
--------------------------------------------------------LLPR
LVY--------------RNVN--RTLHAVETTTGGN-------GNRRVLLGWE-----SA
YEV---------AIEA--------------------------------------------
------------------------------------------------------------
------------------------------------------------------------
------------------------------------------------------------
------------------------------------------------------------
------------------------------------------------------------
------------------------------------------------------------
------------------------------------------------------------
-------------------------------------------------------A----
--LRKIR------------------------------------------------
>kfl00096_0030_v1.1
IYV-----Y-----D-LPPQFN-------VDL-T-TK--------------------E--
-C------------------------------NLW----------WW-A-----------
--------------------------------H-------PRN----------ACVVYSG
EHWGIG---------------P------------------------------PLRDKK--
------------FSAL-------------------G------------------------
----------------------------------------TDEK----------------
-------------------L-----WADTGQHAL----------------------E---
-VMFHH------YL-E-KLY-P-----CR---T-L--DPE---AA---AAFY-------V
PLYAGN-----------LW---------------------------HA-----QTAH-EC
GSNQTCCPTVPTLARLSSEL--------DAALKRL-------------------------
-----------PY-IG----R-----H---E--------G---RDHFVTMAL-STYFGVK
NS----------------------------------------------------------
-------TC------------------------C-------D------------------
-------SGLLN-TP-----YT-RAMTI-----------LGTQ-----------P-----
-------A--EG---------HKD------RQVNI-----PYPTAFHPVSL---SDVTSH
QSL----I--T-A---S-D-RP-FFVSF------------A-----GSL-----------
NR--TWGL----------NSG---------RD-V----RAALKEQC--------------
------------------------------------------------------------
-----------------------D-LQPDT-------------------------C----
-------HLL----V----------------C---------------------A----K-
--------FE-CS-------------------------------------------IA--
----------------------------ENV--------EL----Y--------------
--LRSTFCLQPP---GD-------S-------------------------------P-TR
R-----GVFDAIQA--G-----------CVPV----------------------------
------LFMH---ET-------------V--SPYV--EFLP-------------------
-----E----LDK-Y---------S---IF---------------IP-------M-----
---DDVI---------------RKG-----V-NVIESL-KK-VS--NGE-----------
-----------IVA---------K--------------REC----------MA-S-----
--------------------------------------------------------ILPR
LVY--------------RNVL--RTLESEGGLEGPD-------IRAKLLAEWT-----GA
YEV---------AVQA--------------------------------------------
------------------------------------------------------------
------------------------------------------------------------
------------------------------------------------------------
------------------------------------------------------------
------------------------------------------------------------
------------------------------------------------------------
------------------------------------------------------------
-------------------------------------------------------A----
--LAKMQ------------------------------------------------
>kfl00158_0210_v1.1
------------------------------------------------------------
------------------------------------------------------------
-----------------------------------------------------MCDAL--
QNEGRGE--------------PDAE----------------------LCRREALNRAG--
----------SKEASAT--------AD-----SNAG------------------------
--------------------SDV-------------------------------------
--VVNCS------------------WFRTNQFSL----------------------E---
-VLLHH------RL---RGH-P-----CR---V---GDPS---EA---QLYY-------V
PFYTGLEIKR-------SW---------------------------GN----QAAA----
-VDR----------------FNR----VLNPLVTS-------------------------
-----------PY-FQ---KR-----R------------G---LDHFMAFGR-MGM----
EF---------------------------GF------------------------C---H
-------------------------------GFV-------T------------------
---WLG------------------NVTK-----------LMIE-----------A-----
GW---------NQ----------EGFRT-GREIGV-----PYPTGFHPAEL---ADVNRH
RRS----V--RGA---A---RD-ILVSY------------A-----GAV-----------
GR--PYGI----------------WAQRFGTAQL----RARLAHEC--------------
------------------------------------------------------------
-----------------------E-RMRDK-------------------------C----
-------RLV--------------------VC---------------------DYVQDN-
-----------CS-----------------------------------------------
--PS------------------------ALH--------DL----F--------------
--MRSTFCLQPQ---GD-------S-------------------------------P-TR
R-----STFDALLA--G-----------CIPI----------------------------
------FFHT---DS----------FQ----SQYE------------------EA-----
LGV--N----ASE----------VS---VF---------------IA----P--------
---ERLV---------------SESW------SLYAEL-EA-ID--EAR-----------
-----------RKR----------M-------------QSA----------IV-D-----
--------------------------------------------------------LVPR
IVY-------GKEH--VG--S-----------------------------AWK-----DA
VDI---------ALEG--------------------------------------------
------------------------------------------------------------
------------------------------------------------------------
------------------------------------------------------------
------------------------------------------------------------
------------------------------------------------------------
------------------------------------------------------------
------------------------------------------------------------
-------------------------------------------------------V----
--MEKAA------------------------------------------------
>PVNU02001073.1
IYV-----H-----D-LPPEFN-------DEM-L-R---------------------E--
-C-K----------------------------S---LS-------IW-T-----------
------------------------------------------N----------MCKFT--
SNAGLG---------------P------------------------------PL------
-------------EN----------VK--------G------------------------
----------------------V-FSN---------------------------------
-----TG------------------WYATNQFAV----------------------D---
-VIFNN------RM-K-Q-Y-E-----CL---T-R--DSS---IA---AAVF-------V
PFYAGLDI----ARY--LW-------------------G-------HN-----TSV----
-RDA-----------ASLAL--------VDWLVKR-------------------------
-----------PE-WN----V-----M---G--------G---RDHFLVAGR-ITW----
DF-R-------------------------------------------------------R
--L----T--DS-------------------E---------S--------------D---
---W-G-NKLLF-LP-----AA-KNMSM-----------LVVE------SS---P-----
-W----NG---N-----------D--------FGI-----PYPTYFHPAKD---SEVFLW
QDR----M--R-K---L-D-RP-WLFSF------------A-----GAP-----------
-R--P---------------DNP-------KS-I----RGQIIDQC--------------
---------------------------------------------------K--------
-----------------------K-S--KV-------------------------C----
-------KLL----E----------------C------DF------GE-----S----K-
-----------C------------------------------------------------
HSPS------------------------SIM--------QM----F--------------
--QSSLFCLQPQ---GD-------S-------------------------Y-------TR
R-----SAFDSMLA--G-----------CIPV----------------------------
------FFHP---GS-------------AY-TQYT--WHLP------------R------
-----N----YST-Y---------S---VF---------------IP-------E-----
---DDI----R-----------K-R---N-V-SIEKRL-SQ-IS--PEE-----------
-----------LKI----------M-------------REV----------VI-S-----
--------------------------------------------------------LIPR
LVY--------ADP---R--S--K-------LE-------------TL----E-----DA
FDV---------AVQA--------------------------------------------
------------------------------------------------------------
------------------------------------------------------------
------------------------------------------------------------
------------------------------------------------------------
------------------------------------------------------------
------------------------------------------------------------
------------------------------------------------------------
-------------------------------------------------------V----
--IDKVT------------------------------------------------
>PVNU02003842.1
------------------------------------------------------------
------------------------------------------------------------
------------------------------------------------------------
------------------------------------------------------------
------------------------------------------------------------
------------------------------------------------------------
---------------------------------V----------------------D---
-VIFNN------RM-K-Q-Y-E-----CL---T-N--DSS---KA---SAIF-------L
PFYAGLDI----SRY--LW-------------------G-------FN-----TSV----
-RDS-----------ASINL--------VKWAAAQ-------------------------
-----------PE-WQ----A-----M---G--------G---MDHFLVAGR-ITW----
DF-R-------------------------------------------------------R
--L----T--DQ-------------------D---------S--------------D---
---W-G-NKLML-LP-----EA-KNMTI-----------LVIE------SS---P-----
-W----DS---N-----------D--------LGI-----PYPTYFHPSND---NQIIQW
QNR----M--R-G---L-K-RP-WLFSF------------A-----GGP-----------
-R--P---------------NMP-------GS-I----RGQIIDQC--------------
---------------------------------------------------R--------
-----------------------T-S--KR-------------------------G----
-------KLL----E----------------C------DT------GV-----S----K-
-----------C------------------------------------------------
HSPS------------------------SVM--------KM----F--------------
--QSSVFCLQPQ---GD-------S-------------------------Y-------TR
R-----STFDSMLA--G-----------CIPV----------------------------
------FFHP---GS-------------AY-VQYT--WHLP------------R------
-----N----YTR-Y---------S---VF---------------IP-------E-----
---GDI----R-----------R-G---K-V-SIEKRL-LE-IP--ISK-----------
-----------VIA----------M-------------REN----------VI-E-----
--------------------------------------------------------MIPQ
LIY--------ADP---R--S--R-------LE-------------RF----E-----DA
FDV---------AVKG--------------------------------------------
------------------------------------------------------------
------------------------------------------------------------
------------------------------------------------------------
------------------------------------------------------------
------------------------------------------------------------
------------------------------------------------------------
------------------------------------------------------------
-------------------------------------------------------V----
--IEKVK------------------------------------------------
>ML058447.1
VYV-----Y-----E-LPDKFN-------AGL-L-R---------------------D--
-C-R----------------------------N---LS-------VY-T-----------
------------------------------------------D----------MCPHV--
ANRGLG---------------Q------------------------------PV------
--------------P------------------VMG------------------------
----------------------S-------------------------------------
-----PS------------------WYATHQFIA----------------------E---
-MIFHA------RA-E-N-H-P-----CR---T-W--DPQ---EA---ALFY-------V
PFYGGLHA---SSKF--RE---------------------------PD-----LQA----
-RDA-----------LVVQL--------EEYLSQQ-------------------------
-----------PA-WQ----R-----H---Q--------G---GDHFLALGR-TAW----
DF----------------------------M----------------------------R
-------S--DD-------------------G-----------------------VD---
---FGA-NRLLR-LP-----RV-LNMSV-----------LTVE------RH---P-----
-W----EG--SN-----------Q--------HGI-----PYASYFHPSTS---DEMVTW
QDR----M--R-S---S-L-RP-FLFSF------------V-----AGP-----------
-R--K---------------G----VD---KAAV----RDVIFRHC--------------
---------------------------------------------------A--------
-----------------------E-S--TR-------------------------C----
-------HHV----K----------------C------------APGA-----P----E-
-----------C------------------------------------------------
HEPS------------------------RVL--------GV----L--------------
--SQSIFCMQPP---GD-------S-------------------------F-------TR
R-----SVFDSVLA--G-----------CIPV----------------------------
------FFSP---HT-------------AY-TQYG--WYLP------------S------
-----D----HEE-Y---------S---VY---------------IP-------E-----
--EKAG--------------------------RIEEEL-LK-IP--ADK-----------
-----------VER----------M-------------RAT----------VI-D-----
--------------------------------------------------------LIPR
LTY--------AHP---N--T--T--------D-----------AG-L----L-----DA
VDV---------ALEQ--------------------------------------------
------------------------------------------------------------
------------------------------------------------------------
------------------------------------------------------------
------------------------------------------------------------
------------------------------------------------------------
------------------------------------------------------------
------------------------------------------------------------
-------------------------------------------------------L----
--AKHV-------------------------------------------------
>PVNU02000645.1
VFV-----Y-----D-LPPVFN-------KQL-S-E---------------------E--
-C-D----------------------------A---LN-------PW-N-----------
------------------------------------------S----------RCDAL--
SNDGFG---------------P------------------------------LVPG----
---------------L------------------AG------------------------
----------------------L-VPENLD------------------------------
-----PA------------------WHSTDQFTA----------------------E---
-IIYHN------RM-L-G-H-R-----CR---T-V--DPD---AA---TAFY-------V
PFYAGLAV----GKY--LW---------------------------SS----NYTA--RD
-RDR-----------LCGML--------LEWLDQQ-------------------------
-----------EP-WR----R-----S---N--------G---WDHFMMLGR-ITW----
DF-R-------------------------------------------------------R
-------SK-DD--------------------------------------------D---
---W-G-GSFLY-MP-----GM-KNVTR-----------LLIE------RN---P-----
-W---------D---------ELD--------IGV-----PYPTGFHPRTE---SDVREW
QDH----V--K-N---R-N-RT-TLFCF------------A-----GGT-----------
-R----------------------------SV-FKNDFRGILLAQC--------------
---------------------------------------------------D--------
--------------------R--E-K-D-A-------------------------C----
-------RAV----D----------------C---------------------S----G-
--------TK-CS---------------------------------------------NG
SSS-------------------------TIL--------EL----F--------------
--LDSNFCLQPR---GD-------S-------------------------F-------TR
R-----SIFDCMVA--G-----------SIPV----------------------------
------FFWR---RT-------------AY-LQYK--WHLP------------E------
-----D----PES-Y---------S---VF---------------ID-------R-----
---KAV----N-----------N-G---T---SIRAVL-EG-LG--EER-----------
-----------VKR----------M-------------RDK----------II-E-----
--------------------------------------------------------YVPK
FVY--------AAP------K--EG------LGGM-----------------K-----DA
FDV---------SLEG--------------------------------------------
------------------------------------------------------------
------------------------------------------------------------
------------------------------------------------------------
------------------------------------------------------------
------------------------------------------------------------
------------------------------------------------------------
------------------------------------------------------------
-------------------------------------------------------V----
--LRRFQ------------------------------------------------
>PVNU02000440.1
------------------------------------------------------------
------------------------------------------------------------
------------------------------------------------------------
------------------------------------------------------------
------------------------------------------------------------
------------------------------------------------------------
------------------------------------------------------------
------------------------------------------------------------
-----------------------------------------------T-----VRS----
-RDA-----------LAVEL--------AEYLSKQ-------------------------
-----------PA-WQ----R-----R---Q--------G---GDHFLALGR-TAW----
DF----------------------------M----------------------------R
-------S--DK-------------------G-----------------------DD---
---FGA-NRLLM-LP-----RV-MNMSV-----------LTVE------RH---P-----
-W----QG--TN-----------Q--------HGI-----QYASYFHPSTL---DEMLTW
QEK----M--R-R---S-R-RL-HLFAF------------V-----GAT-----------
-R--T---------------G----VE---KAEV----RNQIVQQC--------------
---------------------------------------------------S--------
-----------------------A-S--TR-------------------------C----
-------NPL----R----------------C------------ARGA-----S----E-
-----------C------------------------------------------------
HDPA------------------------RVL--------GI----M--------------
--SRTSFCMQPP---GD-------S-------------------------F-------TR
R-----SVFDSVLA--G-----------CIPV----------------------------
------FFSP---HT-------------AY-TQYE--WYLP------------A------
-----N----RSD-Y---------S---VY---------------IP-------E-----
--DKAG--------------------------CIEEEL-LK-IP--SNE-----------
-----------VAR----------M-------------RNT----------VI-D-----
--------------------------------------------------------LIPA
VTY--------AHP---N--A--T--------G-----------TG-F----R-----DA
VDV---------ALEQ--------------------------------------------
------------------------------------------------------------
------------------------------------------------------------
------------------------------------------------------------
------------------------------------------------------------
------------------------------------------------------------
------------------------------------------------------------
------------------------------------------------------------
-------------------------------------------------------L----
--LKQV-------------------------------------------------
>PVNU02000408.1
IHI-----R-----N-LPTRFN-------LDL-L-A---------------------N--
-C-S-----------------------------------------DY-P-----------
-------------------------------VY---------DN---------FCPYI--
ANHGLG---------------Q-----------------K--------------TH----
--------------N---------------------------------------------
------------------------------------------------------------
---RSHS------------------WYRTDPDML----------------------E---
-LIFHR------RI-L-E-Y-P-----CL---T-P--DPT---KA---DAIY-------L
PYYAGLDA----LRY--LY-------------------G-------SD-----VNS----
-SAE-----------HGLDL--------FDYLQND-------------------------
---------K-AQIWA----R-----N---N--------G---HDHFLVMAR-VAW----
DF------------------------------C--------------------------Q
-------PL-TY-------------------D---------P--------------P-V-
---W-G-TSFLE-LP-----EF-YNVTA-----------LTLE------SR---A-----
-W----P---WQ-----------E--------QAI-----PYPTSFHPPSL---GRLEAW
LSR----V--R-R---S-R-RT-KLMLF------------A-----GGGGVAA-------
-A--A--------------------------N-I----RHSIRTEC--------------
---------------------------------------------------E--------
--------------------N--R----------------------------TNLC----
-------DIV----D----------------C---------------------S----K-
--------GV-CE-----------------------------------------------
HDPI------------------------RYM--------RP----M--------------
--LRSSFCLQPP---GD-------T-------------------------------P-TR
R-----STFDSILA--G-----------CIPV----------------------------
------FFEE---LS-------------AK-SQFG--WHLP-------------------
----------EGE-YAN------FS---VY---------------IP-------K-----
---EEVV---------------V-G---G-L-KITEVL-MG-IP--RAD-----------
-----------VSR----------M-------------RER----------VL-E-----
--------------------------------------------------------LVPR
VMY--------RRH---G--S--S---E--SLR-------------AI----Q-----DA
FDL---------AIEG--------------------------------------------
------------------------------------------------------------
------------------------------------------------------------
------------------------------------------------------------
------------------------------------------------------------
------------------------------------------------------------
------------------------------------------------------------
------------------------------------------------------------
-------------------------------------------------------T----
--IRRI-------------------------------------------------
>PVNU02002562.1
------------------------------------------------------------
------------------------------------------------------------
------------------------------------------------------------
------------------------------------------------------------
------------------------------------------------------------
------------------------------------------------------------
------------------------------------------------------------
------------KV-L-K-H-P-----CR---V-H--NAS---EA---KLFY-------V
PFYGGLHI----LRW--HF-------------------N--------N-----AS---IE
VKDG-----------LGLNL--------IRWLEAQ-------------------------
-----------PT-WA----R-----R---A--------G---SDHVFVLGK-ISW----
DF-R-------------------------------------------------------R
--K----N--K--------------------D---------S------------------
---W-G-TNFLE-IN-----QM-QNPFK-----------LLIE------RQ---P-----
-W----EA---N-----------D--------VGI-----PHPTHFHPHSD---NDIAAW
QSK----I-IR-S---I-V-RT-SALRA------------R-----RGQ-----------
-R-----------------------TL---EN-I----RSVLIKQC--------------
---------------------------------------------------K--------
-----------------------S-SDGY--------------------------C----
-------RFL----D----------------C------K--------------S----G-
--------E--C------------------------------------------------
DKTD------------------------SVI--------EL----F--------------
--MESEFCLQPP---GD-------S-------------------------P-------TR
K-----SVFDSLVS--G-----------CIPV----------------------------
------LFDP---FT-------------AY-HQYP--WHLP------------E------
-----D----HRR-Y---------S---IF---------------VD-------Q-----
---EEV----R-----------E-M---K-V-NVVERL-KM-VS--LKE-----------
-----------REE----------M-------------RRY----------IV-Y-----
-------------------------------------------------------ELMPG
LVY--------SIS---D--S--Y-------IV-------------KF----A-----DA
FTI---------SIDN--------------------------------------------
------------------------------------------------------------
------------------------------------------------------------
------------------------------------------------------------
------------------------------------------------------------
------------------------------------------------------------
------------------------------------------------------------
------------------------------------------------------------
-------------------------------------------------------L----
--IDHVS------------------------------------------------
>XP_031485983.1 xyloglucan galactosyltransferase KATAMARI1 homolog [Nymphaea colorata]
VYV-----H-----K-LPSRFN-------EDM-L-K---------------------E--
-C-R----------------------------S---LS-------LW-T-----------
------------------------------------------N----------MCKFT--
TNAGLG---------------P------------------------------PL------
-------------EN----------VE--------G------------------------
----------------------V-FSD---------------------------------
-----TG------------------WYATNQFAV----------------------D---
-VIFSN------RM-K-Q-Y-E-----CL---T-D--DSS---LA---AAVF-------V
PFYAGFDI----ARY--LW-------------------G-------YN-----ISM----
-RDA-----------ASLAL--------VDWLVKR-------------------------
-----------PE-WK----V-----M---D--------G---KDHFLVAGR-ITW----
DF-R-------------------------------------------------------R
--L----T--DG-------------------E---------G--------------D---
---W-G-NKLLF-LP-----AA-KNMSM-----------LVVE------SS---P-----
-W----NK---N-----------D--------FGI-----PYPTYFHPAKD---ADVFLW
QER----M--R-K---L-E-RP-WLFSF------------A-----GAP-----------
-R--P---------------DNP-------KS-I----RGQIIDQC--------------
---------------------------------------------------R--------
-----------------------N-S--KV-------------------------C----
-------KLL----E----------------C------DF------GE-----S----K-
-----------C------------------------------------------------
HSPS------------------------SIM--------QM----F--------------
--QGSLFCLQPQ---GD-------S-------------------------Y-------TR
R-----SAFDSMLA--G-----------CIPV----------------------------
------FFHP---GS-------------AY-IQYT--WHLP------------R------
-----N----FTK-Y---------S---VF---------------IP-------E-----
---DDI----R-----------K-R---N-I-SIEQRL-LQ-IS--PEQ-----------
-----------VKI----------M-------------REE----------VI-S-----
--------------------------------------------------------LIPR
LVY--------ADP---R--S--K-------LE-------------TL----H-----DA
FDV---------AVDA--------------------------------------------
------------------------------------------------------------
------------------------------------------------------------
------------------------------------------------------------
------------------------------------------------------------
------------------------------------------------------------
------------------------------------------------------------
------------------------------------------------------------
-------------------------------------------------------I----
--IDKVT------------------------------------------------
>XP_031486227.1 xyloglucan galactosyltransferase KATAMARI1 homolog isoform X2 [Nymphaea colorata]
IFL-----H-----T-LPRRFN-------ADM-L-K---------------------D--
-C-K----------------------------N---LN-------QW-V-----------
------------------------------------------D----------MCKFS--
LNYGLG---------------L------------------------------PL------
-------------KN----------KE--------N------------------------
----------------------V-FTK---------------------------------
-----KG------------------WFATDQFAL----------------------D---
-LIFNN------RM-R-H-Y-E-----CL---T-S--DPA---MA---AAFF-------V
PFYAGIDV----GRY--LW-------------------G------PYN-----ISV----
-RDA-----------ASLEL--------VTWLVRR-------------------------
-----------PE-WK----I-----M---R--------G---KDHFLVGGR-ITW----
DF-R-------------------------------------------------------R
--R----T--DS-------------------E---------S--------------D---
---W-G-NKLLV-LP-----EL-KNISM-----------LVIE------SS---P-----
-W----HA---N-----------D--------FAV-----PYPTYFHPAKD---KEVIDW
QKR----V--R-R---F-N-RP-WLFSF------------V-----GAP-----------
-R--P---------------QQV-------DS-I----RGQIIDQC--------------
---------------------------------------------------R--------
-----------------------R-S--SR-------------------------C----
-------RLL----E----------------C------GT------GK-----N----S-
-----------C------------------------------------------------
YSPS------------------------NVM--------RV----F--------------
--QGSVFCLQPQ---GD-------S-------------------------F-------TR
R-----SAFDSILA--G-----------CVPV----------------------------
------FFHP---AS-------------AY-TQYI--WHLP------------R------
-----N----YSK-Y---------S---VF---------------IS-------E-----
---DDI----R-----------E-G---N-T-LIEQRL-LK-LS--QDQ-----------
-----------ISK----------M-------------REE----------VI-K-----
--------------------------------------------------------LIPK
LVY--------ADP---R--S--K-------LT-------------KI----R-----DA
FDI---------SVEA--------------------------------------------
------------------------------------------------------------
------------------------------------------------------------
------------------------------------------------------------
------------------------------------------------------------
------------------------------------------------------------
------------------------------------------------------------
------------------------------------------------------------
-------------------------------------------------------V----
--IDRVA------------------------------------------------
>XP_031486226.1 xyloglucan galactosyltransferase KATAMARI1 homolog isoform X1 [Nymphaea colorata]
IFL-----H-----T-LPRRFN-------ADM-L-K---------------------D--
-C-K----------------------------N---LN-------QW-V-----------
------------------------------------------D----------MCKFS--
LNYGLG---------------L------------------------------PL------
-------------KN----------KE--------N------------------------
----------------------V-FTK---------------------------------
-----KG------------------WFATDQFAL----------------------D---
-LIFNN------RM-R-H-Y-E-----CL---T-S--DPA---MA---AAFF-------V
PFYAGIDV----GRY--LW-------------------G------PYN-----ISV----
-RDA-----------ASLEL--------VTWLVRR-------------------------
-----------PE-WK----I-----M---R--------G---KDHFLVGGR-ITW----
DF-R-------------------------------------------------------R
--R----T--DS-------------------E---------S--------------D---
---W-G-NKLLV-LP-----EL-KNISM-----------LVIE------SS---P-----
-W----HA---N-----------D--------FAV-----PYPTYFHPAKD---KEVIDW
QKR----V--R-R---F-N-RP-WLFSF------------V-----GAP-----------
-R--P---------------QQV-------DS-I----RGQIIDQC--------------
---------------------------------------------------R--------
-----------------------R-S--SR-------------------------C----
-------RLL----E----------------C------GT------GK-----N----S-
-----------C------------------------------------------------
YSPS------------------------NVM--------RV----F--------------
--QGSVFCLQPQ---GD-------S-------------------------F-------TR
R-----SAFDSILA--G-----------CVPV----------------------------
------FFHP---AS-------------AY-TQYI--WHLP------------R------
-----N----YSK-Y---------S---VF---------------IS-------E-----
---DDI----R-----------E-G---N-T-LIEQRL-LK-LS--QDQ-----------
-----------ISK----------M-------------REE----------VI-K-----
--------------------------------------------------------LIPK
LVY--------ADP---R--S--K-------LT-------------KI----R-----DA
FDI---------SVEA--------------------------------------------
------------------------------------------------------------
------------------------------------------------------------
------------------------------------------------------------
------------------------------------------------------------
------------------------------------------------------------
------------------------------------------------------------
------------------------------------------------------------
-------------------------------------------------------V----
--IDRVA------------------------------------------------
>XP_031495699.1 probable xyloglucan galactosyltransferase GT20 [Nymphaea colorata]
IFV-----Y-----D-LPAKFN-------RQL-M-K---------------------G--
-C-V----------------------------D---IL-------PW-M-----------
------------------------------------------N----------FCEYI--
THQGMG---------------Q------------------------------PVP-----
--------------------------K-------LG------------------------
------------------------------------------------------------
-----RG------------------WYKTNQFSL----------------------E---
-PIFHS------RI-M-K-H-P-----CR---V-L--EED---KA---SLFY-------I
PFYAGLNV----LQK--NF-------------------Q--------N-----AS---VE
EKDQ-----------LGLQL--------VEWLKSK-------------------------
-----------RS-WI----Q-----N---E--------G---KDHFLALGT-LSW----
DF-R-------------------------------------------------------R
-------T--RG-------------------V----------------------------
---W-G-SNFLE-LK-----EM-QNPVK-----------LIIE------RQ---P-----
-W----HS---N-----------D--------VGI-----PYPTNFHPKTD---KEISRF
QSK----L-SR-T-----K-RR-IHVSF------------A-----GAG-----------
-R--P---------------N----LT---DN-V----RSFLIEEC--------------
---------------------------------------------------A--------
-----------------------N-NSSL--------------------------C----
-------TYL----D----------------C------K--------------S----G-
--------S--C------------------------------------------------
INPK------------------------TVI--------KL----F--------------
--MESEFCLQPP---GD-------S-------------------------P-------TR
K-----SFFDSLVY--G-----------CIPV----------------------------
------IFDP---FT-------------AY-YQYP--WHLP------------E------
-----D----HTL-Y---------S---VY---------------IN-------Q-----
---EEV----K-----------Q-G---K-V-KVLTAL-QS-IS--AKQ-----------
-----------RKE----------M-------------RRY----------II-S-----
-------------------------------------------------------ELMPQ
IVY--------ANP---N--S--N-------LH-------------RF----R-----DA
FMI---------SVDN--------------------------------------------
------------------------------------------------------------
------------------------------------------------------------
------------------------------------------------------------
------------------------------------------------------------
------------------------------------------------------------
------------------------------------------------------------
------------------------------------------------------------
-------------------------------------------------------L----
--INRAV------------------------------------------------
>XP_031477245.1 probable xyloglucan galactosyltransferase GT20 isoform X1 [Nymphaea colorata]
IFV-----Y-----D-LPAKFN-------KEM-L-E---------------------K--
-C-G----------------------------D---IF-------PW-M-----------
------------------------------------------N----------FCSYL--
TNQGMG---------------R------------------------------AVH-----
--------------------------E-------LG------------------------
------------------------------------------------------------
-----PN------------------WYSTNQFSL----------------------E---
-SIFHS------RI-K-N-H-R-----CR---V-F--KEE---EA---SLFY-------V
PFYGGLNV----LKM--NF-------------------N--------G-----AT---VS
AKDQ-----------LGLEL--------VEWIKTK-------------------------
-----------SS-WV----R-----K---Q--------G---RDHFLALGT-ISY----
DL-R-------------------------------------------------------R
-------S--NG-------------------E----------------------------
---W-G-SNFLE-LD-----QM-QNPIK-----------LMIE------RQ---P-----
-W----QM---N-----------D--------VGI-----PYPTNFHPNSD---EDITNL
QSK----L-SS-S-----N-RT-TFISF------------A-----AGG-----------
-R--P---------------K----MK---TN-V----RSILIQEC--------------
---------------------------------------------------V--------
-----------------------K-NSSL--------------------------C----
-------TYL----D----------------C------K--------------A----G-
--------D--C------------------------------------------------
VNPA------------------------TVI--------KL----F--------------
--MDSEFCLQPP---GD-------S-------------------------P-------TR
K-----SFFDSLVY--G-----------CIPV----------------------------
------VFDP---FT-------------AF-YQYP--WHLP------------E------
-----E----GRR-Y---------S---VY---------------ID-------Q-----
---QQV----K-----------Q-G---K-V-NVLDVL-SK-VP--VEE-----------
-----------RRE----------M-------------RRY----------II-F-----
-------------------------------------------------------ELMPR
IIY--------AGS---D--S--K-------LL-------------KF----Q-----DA
FDI---------AINN--------------------------------------------
------------------------------------------------------------
------------------------------------------------------------
------------------------------------------------------------
------------------------------------------------------------
------------------------------------------------------------
------------------------------------------------------------
------------------------------------------------------------
-------------------------------------------------------L----
--LHMVT------------------------------------------------
>XP_031477246.1 probable xyloglucan galactosyltransferase GT20 isoform X2 [Nymphaea colorata]
IFV-----Y-----D-LPAKFN-------KEM-L-E---------------------K--
-C-G----------------------------D---IF-------PW-M-----------
------------------------------------------N----------FCSYL--
TNQGMG---------------R------------------------------AVH-----
--------------------------E-------LG------------------------
------------------------------------------------------------
-----PN------------------WYSTNQFSL----------------------E---
-SIFHS------RI-K-N-H-R-----CR---V-F--KEE---EA---SLFY-------V
PFYGGLNV----LKM--NF-------------------N--------G-----AT---VS
AKDQ-----------LGLEL--------VEWIKTK-------------------------
-----------SS-WV----R-----K---Q--------G---RDHFLALGT-ISY----
DL-R-------------------------------------------------------R
-------S--NG-------------------E----------------------------
---W-G-SNFLE-LD-----QM-QNPIK-----------LMIE------RQ---P-----
-W----QM---N-----------D--------VGI-----PYPTNFHPNSD---EDITNL
QSK----L-SS-S-----N-RT-TFISF------------A-----AGG-----------
-R--P---------------K----MK---TN-V----RSILIQEC--------------
---------------------------------------------------V--------
-----------------------K-NSSL--------------------------C----
-------TYL----D----------------C------K--------------A----G-
--------D--C------------------------------------------------
VNPA------------------------TVI--------KL----F--------------
--MDSEFCLQPP---GD-------S-------------------------P-------TR
K-----SFFDSLVY--G-----------CIPV----------------------------
------VFDP---FT-------------AF-YQYP--WHLP------------E------
-----E----GRR-Y---------S---VY---------------ID-------Q-----
---QQV----K-----------Q-G---K-V-NVLDVL-SK-VP--VEE-----------
-----------RRE----------M-------------RRY----------II-F-----
-------------------------------------------------------ELMPR
IIY--------AGS---D--S--K-------LL-------------KF----Q-----DA
FDI---------AINN--------------------------------------------
------------------------------------------------------------
------------------------------------------------------------
------------------------------------------------------------
------------------------------------------------------------
------------------------------------------------------------
------------------------------------------------------------
------------------------------------------------------------
-------------------------------------------------------L----
--LHMVT------------------------------------------------
>XP_031498841.1 xyloglucan galactosyltransferase XLT2like [Nymphaea colorata]
VYV-----Y-----D-LPPVFN-------KEL-V-E---------------------N--
-C-D----------------------------D---LS-------PW-G-----------
------------------------------------------S----------RCTML--
ENGGFG---------------R------------------------------KANL----
---------------S------------------GG------------------------
----------------------T-VPEDLF------------------------------
-----GA------------------WFATDQFAA----------------------E---
-LIYHN------RM-L-Q-H-P-----CR---T-M--DPA---TA---TAFF-------V
PFYGGLAV----GKY--LW---------------------------KA----G-SG---E
-RDR-----------HCQML--------LEWLREQ-------------------------
-----------EW-WR----R-----S---A--------G---LDHFLMLGR-ITW----
DF-R-------------------------------------------------------R
-------SK-DE--------------------------------------------D---
---W-G-GSFLY-MP-----GM-ENVTR-----------LLIE------RN---P-----
-W---------D---------EMD--------VAV-----PYPTSFHPRQD---ADVEQW
RSH----V--R-T---I-A-RP-TLFSF------------A-----GAT-----------
-R----------------------------SA-FRDDFRAVLLRQC--------------
---------------------------------------------------Q--------
--------------------E--AGN---K-------------------------C----
-------RSV----D----------------C---------------------R----I-
--------SH-CA---------------------------------------------N-
DTS-------------------------ATL--------SL----F--------------
--MASQFCLQPR---GD-------S-------------------------F-------TR
R-----SIFDCMVA--G-----------AIPV----------------------------
------FFWR---RT-------------AY-FQYA--WHLP------------R------
-----D----PES-Y---------S---VF---------------ID-------R-----
---RDV----K-----------N-G---T---SIERVL-NS-LS--QEK-----------
-----------VRA----------M-------------RET----------IL-G-----
--------------------------------------------------------TLPR
LIY--------AAS------G--DV------LNRS-----------------M-----DA
FDV---------ALDG--------------------------------------------
------------------------------------------------------------
------------------------------------------------------------
------------------------------------------------------------
------------------------------------------------------------
------------------------------------------------------------
------------------------------------------------------------
------------------------------------------------------------
-------------------------------------------------------V----
--LRRFH------------------------------------------------
>XP_031475515.1 xyloglucanspecific galacturonosyltransferase 1like [Nymphaea colorata]
IFV-----Y-----D-LPPKFN-------KEV-L-D---------------------G--
-C-A----------------------------K---IF-------PW-M-----------
------------------------------------------N----------FCGHL--
SNQGLG---------------R------------------------------LVH-----
--------------------------E-------LG------------------------
------------------------------------------------------------
-----SN------------------WYATNQFSL----------------------E---
-PIFHS------RI-K-N-H-P-----CR---V-L--EEE---KA---SLFY-------I
PFYAGLNA----MKG--NS-------------------H--------N-----SP---VH
TKDQ-----------LGLEL--------VEWMKTK-------------------------
-----------KS-WV----K-----N---Q--------G---RDHFIAVGT-ISW----
DL-R-------------------------------------------------------R
--K----T--NG-------------------Q---------G------------------
---W-G-TNLLE-LN-----EM-QNPIK-----------LIIE------RQ---P-----
-W----HS---N-----------D--------VGI-----PYPTNFHPTSD---QDIISL
QSK----L-SE-S-----K-RK-TLISF------------A-----GSG-----------
-R--P---------------R----MK---KN-I----RRILIEEC--------------
---------------------------------------------------M--------
-----------------------R-NSSV--------------------------C----
-------TYL----D----------------C------K--------------L----V-
--------D--C------------------------------------------------
VSPG------------------------TVA--------KL----L--------------
--MESEFCLQPP---GD-------S-------------------------P-------TR
K-----SFFDSLVY--G-----------CIPV----------------------------
------VFDP---FT-------------AH-FQYS--WHLP------------E------
-----D----CRR-Y---------S---VY---------------ID-------Q-----
---ELV----K-----------Q-G---K-V-DVMNVL-SG-IS--TEE-----------
-----------RRK----------M-------------RRY----------II-F-----
-------------------------------------------------------ELMPR
IIY--------ANY---D--S--K-------LV-------------NF----R-----DA
FEI---------SIDN--------------------------------------------
------------------------------------------------------------
------------------------------------------------------------
------------------------------------------------------------
------------------------------------------------------------
------------------------------------------------------------
------------------------------------------------------------
------------------------------------------------------------
-------------------------------------------------------M----
--LRMAA------------------------------------------------
>XP_031503372.1 probable xyloglucan galactosyltransferase GT19 [Nymphaea colorata]
VHI-----R-----R-LPPRFN-------MDL-L-H---------------------N--
-C-S-----------------------------------------EY-P-----------
-------------------------------VW---------DD---------FCPYL--
ANHGLG---------------Q-----------------K--------------TH----
--------------N---------------------------------------------
------------------------------------------------------------
---RSES------------------WYRTDASMI----------------------E---
-IMFYR------RF-L-E-Y-S-----CL---T-Q--DPA---AA---DAVF-------V
PYFAGIDS----LRY--LY-------------------G-------PD-----VNS----
-SAE-----------HGIEL--------ADFLRSD-------------------------
---------S-PEIWR----R-----H---H--------G---HDHIFVMGR-PAW----
DF------------------------------C--------------------------R
-------PL-SW-------------------S---------E--------------G---
---W-G-TSILE-LP-----EL-LNVTA-----------MILE------SR---A-----
-W----A---WQ-----------E--------QAV-----PHPTSFHPASI---GRLQSW
VGR----V--R-R---S-R-RT-TLMLF------------A-----GGGGTSQ-------
-S--P--------------------------N-I----RRSIRLEC--------------
---------------------------------------------------E--------
--------------------E--R-P---------------------------DLC----
-------SIV----E----------------C---------------------S----G-
--------GV-CE-----------------------------------------------
HDPI------------------------LYM--------KP----M--------------
--LHAKFCLQPP---GD-------T-------------------------------P-TR
R-----STFDGMIA--G-----------CIPV----------------------------
------FFEE---LS-------------AK-KQFT--WHLP-------------------
----------EDE-YDR------FS---VF---------------VP-------K-----
---DEVV---------------W-N---G-L-NISDVL-MR-IP--EEQ-----------
-----------VGR----------M-------------RDR----------VI-E-----
--------------------------------------------------------LMPK
IMY--------RRH---G--S--S---P--GLK-------------RV----K-----DA
FDV---------AVDG--------------------------------------------
------------------------------------------------------------
------------------------------------------------------------
------------------------------------------------------------
------------------------------------------------------------
------------------------------------------------------------
------------------------------------------------------------
------------------------------------------------------------
-------------------------------------------------------A----
--LQRI-------------------------------------------------
>Sacu_v1.1_s0018.g007626
VYV-----Y-----D-LPPMFN-------FEI-A-S---------------------K--
-C-A----------------------------T---MN-------PW-H-----------
------------------------------------------S----------ICSSF--
LNNGFG-----------------------------------------------IS-----
---------------L------------------KD------------------------
----------------------A-SPIGQA------------------------------
-----GS------------------WYHTDQFML----------------------E---
-VIFHH------RI-L-Q-F-P-----CI---T-N--QPH---EA---SAFF-------V
PYYAGLDI----GQY--LW---------------------------SG----Y-SA--RQ
-RDG-----------LSNKL--------LDWLSVQ-------------------------
-----------DS-WN----R-----H---G--------G---SDHFMMVGR-ITW----
DF-R-------------------------------------------------------R
-------SK-DE--------------------------------------------D---
---W-G-SELFY-KP-----AM-ENVTR-----------LVIE------RN---P-----
-W---------D---------DKE--------MAV-----PYPTDFHPRSN---AVLVAW
QNY----I--R-K---I-E-RA-NLFSF------------A-----GAP-----------
-R----------------------------HS-FPNDFRGILVEQC--------------
---------------------------------------------------Q--------
--------------------Q--T-N---G-------------------------C----
-------MSV----D----------------C---------------------S----N-
--------KT-CE---------------------------------------------N-
-SH-------------------------KTL--------KL----F--------------
--MNSTFCLQPR---GD-------S-------------------------F-------TR
R-----STFDCLLA--G-----------SIPV----------------------------
------FFWH---RS-------------AY-WQYK--WHLP------------D------
-----D----ESS-Y---------S---VF---------------IS-------K-----
---QDI----K-----------N-G---T---KIEEVL-KG-IT--TEK-----------
-----------VLM----------M-------------RER----------VI-Q-----
--------------------------------------------------------LIPK
IIY--------ALS------G--SS------LEGQ-----------------S-----DA
FDV---------AIEG--------------------------------------------
------------------------------------------------------------
------------------------------------------------------------
------------------------------------------------------------
------------------------------------------------------------
------------------------------------------------------------
------------------------------------------------------------
------------------------------------------------------------
-------------------------------------------------------V----
--LKKL-------------------------------------------------
>Sacu_v1.1_s0034.g011257
VFI-----H-----R-LPDRFN-------AGL-L-R---------------------R--
-C-R----------------------------E---IL-------PW-F-----------
------------------------------------------D----------MCDYF--
TNAGMG---------------K------------------------------VITK----
-------------RKMRWPR----PWR-------LGGEGNGDLEAETWKTLDDGET----
--------------------PPL-L---------------VPQ-----------------
-----ER------------------WYRTHQYAL----------------------E---
-IIFHE------RL-E-R-Y-E-----CL---T-S--DSD---AA---NLFY-------V
PYYAGIDI----LRW--HF-------------------AS-------N-----AT---DG
ERDA-----------LPLEL--------SEWLSKS-------------------------
-----------AA-WR----R-----N---G--------G---ADHVLVLGK-ITW----
DF-R-------------------------------------------------------R
--R------------------TRVAGATTAAG---------E------------------
---W-G-NHLML-LP-----EI-LSMNR-----------VLIE------RD---P-----
-W----DG---N-----------E--------AGV-----PHPTFFHPESD---GDVWAW
QAM----V-AG-F-----E-RR-YVVSF------------A-----GMP-----------
-R--P---------------N----QS---ES-I----RSHLIRQC--------------
---------------------------------------------------L--------
--------------------Q--A-SSAGNSEN----------------STGSAAC----
-------FFL----R----------------C------S--------------G----S-
--------T--C------------------------------------------------
LFPE------------------------STI--------HL----F--------------
--SHSEFCLQPP---GD-------S-------------------------P-------TR
R-----SIFDALIA--G-----------CIPV----------------------------
------LFDP---FS-------------VY-YQYP--WHLP------------E------
-----E----TRS-Y---------S---VY---------------IP-------A-----
---EKV----R-----------R-G---E-V-EVVSEL-GR-IS--SRR-----------
-----------RRE----------M-------------RRR----------II-Y-----
-------------------------------------------------------DIIPG
LLY--------ASP---E--S--H-------LS-------------EV----D-----DA
FRI---------TLKS--------------------------------------------
------------------------------------------------------------
------------------------------------------------------------
------------------------------------------------------------
------------------------------------------------------------
------------------------------------------------------------
------------------------------------------------------------
------------------------------------------------------------
-------------------------------------------------------L----
--FSRIS------------------------------------------------
>Sacu_v1.1_s0052.g013995
VYV-----Y-----D-LPKEFN-------EDL-V-D---------------------N--
-C-GR---------------------------V---GD-------VWVP-----------
-------------------------------M----------------------CGNL--
MNQGYG---------------P-----------------LLSTNNGTTMVEEGGS-----
--------------GLL-------------------------------------------
------------------------EP----------------------------------
----HHA------------------WFQTEQFSA----------------------E---
-VIFHE------RMLG-S-Y-P-----CL---T-H--DPT---IA---LLFY-------I
PFYAGLDC----AFT--LF-------------------T-------PH-----LHH----
-RDL-----------LTQRL--------IGWLSGN-------------------------
-----------PV-WS----R-----F---K--------D--TRRHFIVLGR-TTW----
DF------------------------------S--------------------------R
-------SV-E------------------------------G-------------PD-A-
---W-G-TSLMA-QP-----EL-SHVTK-----------LLIE------KN---P-----
-S--G-K----G-----------E--------IGI-----PYPTSFHPSSL---QDVQHW
QSK----M--R-A---S-E-RK-LLCSF------------I-----GAK-----------
-W-----------------RGTP--SS---KS-L----REELGKQC--------------
---------------------------------------------------E--------
--------------------S--A-GRS--------------------------TC----
-------LQA----T----------------C--------------GTDTTIPN----T-
--------IN-CV-----------------------------------------------
KHPE------------------------HVT--------AL----F--------------
--LRSTFCLQPP---GD-------S-------------------------------P-TR
K-----SLFDSLIA--G-----------CIPV----------------------------
------FFST---LS-------------AY-QQYT--WHLP------------R------
-----N----GSL-Y---------S---VF---------------FD-------A-----
---NDVI---------------N-G---H-V-DIMATL-TR-IANDAPL-----------
-----------LGQ----------M-------------QQE-----------VVS-----
--------------------------------------------------------MLPH
LVY--------ALP---H--Q--NITHK------------------AF----H-----DV
VDV---------AIHN--------------------------------------------
------------------------------------------------------------
------------------------------------------------------------
------------------------------------------------------------
------------------------------------------------------------
------------------------------------------------------------
------------------------------------------------------------
------------------------------------------------------------
-------------------------------------------------------L----
--LLD--------------------------------------------------
>Sacu_v1.1_s0061.g015379
IYV-----Y-----D-LPQVFN-------LDI-I-A---------------------N--
-C-T----------------------------T---LD-------PW-V-----------
------------------------------------------D----------VCPNL--
LNGGLG---------------E------------------------------SLE-----
-----------------------------------D------------------------
----------------------A-SPLGLK------------------------------
-----GS------------------WFITNQFTA----------------------E---
-VVFHN------RM-L-Q-H-P-----CL---T-D--KQE---VA---SGFY-------V
PFYAGLDV----G-----------------------------------------------
--------------------------------SLE-------------------------
-----------AE-WRKRSFP-----D---G--------G---ENH---VG---FQ----
EI-R-------------------------------------------------------R
------------------------------------------------------------
---W-G-MGQWV-LPS---SAL-RNTTR-----------LVIE------RN---P-----
-W---------D---------EIE--------MAV-----PYPTNFHPQSD---ADLRAW
QNH----I--R-N---Y-K-RS-TLFSF------------A-----GAP-----------
-R----------------------------QR-FPDDFRAILFEQC--------------
---------------------------------------------------H--------
--------------------Q--A-E---Q-------------------------C----
-------RSL----D----------------C---------------------T----N-
--------RT-CE---------------------------------------------D-
-NQ-------------------------KTL--------EL----F--------------
--MDSTFCLQPR---GD-------S-------------------------F-------TR
R-----STFDCLLA--G-----------SIPV----------------------------
------FFWH---RS-------------AY-LQYK--WHLP------------S------
-----D----ESS-Y---------S---VF---------------IS-------R-----
---TDV----R-----------N-G---T---QIEDVL-KS-LP--PEK-----------
-----------VRS----------M-------------QEA----------VI-Q-----
--------------------------------------------------------MIPR
IVY--------AVS------G--FS------LKEE-----------------K-----DA
FDV---------AIDG--------------------------------------------
------------------------------------------------------------
------------------------------------------------------------
------------------------------------------------------------
------------------------------------------------------------
------------------------------------------------------------
------------------------------------------------------------
------------------------------------------------------------
-------------------------------------------------------V----
--MRSFK------------------------------------------------
>Sacu_v1.1_s0083.g018133
IFM-----Y-----D-VPAEFN-------LGV-A-Q---------------------E--
-C-KD---------------------------M---VP--------W-------------
-------------------------------L----------N----------FCRHL--
ADGGFG---------------Q--------------------------------KA----
--------------T---------------------------------------------
-----------------------------------AVVADSAEAGI--DDGDE-------
---NWAD------------------WYETDPYML----------------------E---
-VIFHR------KM-E-N-Y-R-----CR---T-A--DPA---AA---DAFF-------I
PFYTGLDA----LRY--LY-------------------G-------KS-----RAH----
-GGQ-----------QGVSL--------LRWLSEN-------------------YGE---
------------Y-WR----R-----N---G--------G---RDHFIVMGR-TAW----
DF------------------------------T--------------------------R
-------PL-DL-------------------T------------------------E-G-
---W-G-TSVAA-LP-----EM-ENVTE-----------LFLE------KR---P-----
-W--R-Q----N-----------E--------QAI-----PYPTAFHPRSA---AVLKAW
QRR----V--L-S---A-EGRR-YLFAF------------V-----GAP-----------
-R--PSN------------K-PG--DL---GS-L----RQAAVQQC--------------
---------------------------------------------------V--------
--------------------N--S-S----------------------------VC----
-------TLL----D----------------C---------------------S----K-
--------IK-CA-----------------------------------------------
HNPI------------------------AIA--------RR----L--------------
--LLSDFCLQPP---GD-------T-------------------------------A-TR
R-----STFDGILS--G-----------CIPV----------------------------
------FFRQ---DS-------------AY-TQYN--WHLPPSP--AFPAG--A------
-----T----SDN-Y---------S---VF---------------IS-------E-----
---ED-----------------------T-W-RVHEVL-EA-IP--RER-----------
-----------VAR----------M-------------RRF----------LVLH-----
--------------------------------------------------------LIPA
IIY--------VA-------P--S-AAV------------------------A-----DA
FQV---------SVDG--------------------------------------------
------------------------------------------------------------
------------------------------------------------------------
------------------------------------------------------------
------------------------------------------------------------
------------------------------------------------------------
------------------------------------------------------------
------------------------------------------------------------
-------------------------------------------------------V----
--LRRAA------------------------------------------------
>Sacu_v1.1_s0083.g018143
IFM-----Y-----D-LPPEFN-------DDI-V-T---------------------E--
-C-EN---------------------------K---IA-------FW-------------
-------------------------------I----------N----------FCNHV--
QNNGFG---------------K--------------------------------AT----
--------------T---------------------------------------------
-----------------------------------PAKKNDSNSTLPDDNGGQPEAFEEE
EEGNWQD------------------WYETDPYML----------------------E---
-VIFRR------RM-E-S-Y-G-----CR---T-E--NAS---DA---DAFF-------I
PYYSGLDG----LRY--LY-------------------G-------GS-----RPS----
-RGD-----------HGRTL--------LRWLTEN-------------------YGS---
------------F-WH----R-----K---G--------G---ADHFIVMGR-TAW----
DF------------------------------T--------------------------V
-------PL-EL-------------------TV----------------------SD-G-
---W-G-TSLAV-LP-----EM-ANVTA-----------LFLE------RR---P-----
-R--A-QQTGLK-----------E--------QSI-----PYPTAFHPRSV---ETLRSW
QSR----L--L-A---V-QRRR-YLFAF------------V-----GAP-----------
-R--PSS------------S-PG--DL---AS-I----RQAALDQC--------------
---------------------------------------------------V--------
--------------------N--S-S----------------------------YC----
-------NFL----D----------------C---------------------L----K-
--------ID-CF-----------------------------------------------
HNPL------------------------TIG--------RR----L--------------
--LQSDFCLQPP---GD-------S-------------------------------P-TR
R-----STFDGILS--G-----------CIPV----------------------------
------FFQA---DS-------------AY-TQYA--WHLPP-P--SGGGG--A------
-----T----AED-Y---------S---VM---------------IK-------P-----
---HD-----------------------R-W-RIAEFL-AE-IP--QSR-----------
-----------VAE----------M-------------RRF----------IVEE-----
--------------------------------------------------------VLPS
VIY--------AA----V--G--G-AGW------------------------R-----DA
FDL---------SVDS--------------------------------------------
------------------------------------------------------------
------------------------------------------------------------
------------------------------------------------------------
------------------------------------------------------------
------------------------------------------------------------
------------------------------------------------------------
------------------------------------------------------------
-------------------------------------------------------F----
--LRRVA------------------------------------------------
>Sacu_v1.1_s0138.g022530
IYM-----H-----D-LPPEFN-------QDL-L-D---------------------D--
-C-R----------------------------Q---LS-------PW-T-----------
------------------------------------------N----------MCKYT--
ENAGLG---------------P------------------------------VL------
-------------ED----------PD--------R------------------------
----------------------T-LPE---------------------------------
-----RG------------------WYATNQFAV----------------------D---
-VIFHN------RM-K-Q-Y-E-----CL---T-T--DSG---KA---AVLY-------V
PFYAGLDI----ARH--LW-------------------G-------AN-----VTV----
-RDR-----------GPARL--------ASWLRSR-------------------------
-----------PE-WQ----V-----M---G--------G---RDHFVVGGR-ITW----
DF-R-------------------------------------------------------R
--L----T--DK-------------------N---------E--------------D---
---W-G-NKLLY-IA-----EI-MNTSM-----------LMVE------KS---P-----
-Y----HR---N-----------D--------FGI-----PYPTYFHPTQD---SDITEW
QHR----V--R-M---S-N-RS-SLFAF------------A-----GAP-----------
-R--P---------------ELA-------TS-I----RGQIMDQC--------------
---------------------------------------------------K--------
-----------------------I-S--KS-------------------------C----
-------NLL----E----------------C------NK------GE-----S----K-
-----------C------------------------------------------------
HVPT------------------------VVM--------KL----F--------------
--EESVFCLQPQ---GD-------S-------------------------Y-------TR
R-----SIFDSMVA--G-----------CIPV----------------------------
------FFHE---HS-------------AY-SQYV--WHLP------------Q------
-----N----HSK-Y---------S---VY---------------IP-------E-----
---DDI----R-----------S-G---N-V-SIEAVL-LK-FS--PAE-----------
-----------VEE----------M-------------REE----------VI-R-----
--------------------------------------------------------LIPG
LVY--------NDP---R--H--K-------LT-------------QF----K-----DA
FDL---------TVKA--------------------------------------------
------------------------------------------------------------
------------------------------------------------------------
------------------------------------------------------------
------------------------------------------------------------
------------------------------------------------------------
------------------------------------------------------------
------------------------------------------------------------
-------------------------------------------------------L----
--IDRVT------------------------------------------------
>Sacu_v1.1_s0155.g023601
VYI-----Y-----K-LPPQFN-------EDL-L-D---------------------K--
-C-GR---------------------------A---TG-------TWEP-----------
-------------------------------M----------------------CGNL--
DNHGYG---------------P-----------------LL-TNSSFTHLGSPSSLNP--
----------RNTNTIF-------------------------------------------
------------------------DP----------------------------------
----PHA------------------WFNTEQFSL----------------------D---
-VIFHH------RMMK-S-Y-P-----CL---T-N--DPS---LA---HLFY-------I
PFYAALDS----ALT--IF-------------------S-------PH-----LHL----
-RDK-----------LIQRL--------IGWLDGS-------------------------
-----------PT-WN----R-----F---K--------D--IRRHFIVLGR-ITW----
DF------------------------------S--------------------------R
-------SM-D------------------------------A-------------ID-G-
---W-G-SAFFA-QP-----EL-FRVTK-----------LLIE------RK---T-----
-W--S-S----D-----------E--------ISI-----PYPTSFHPHSN---QDVEFW
LRK----V--K-T---S-K-RK-LLFSF------------I-----GSK-----------
-S-----------------RGNK--WS---KN-L----REKLGKQC--------------
---------------------------------------------------E--------
--------------------N--V-GNK--------------------------TC----
-------IQA----T----------------C--------------GSYSGALN----T-
--------ID-CV-----------------------------------------------
KHPE------------------------HVI--------DL----F--------------
--LKTIFCLQPP---GD-------S-------------------------------P-TR
K-----SLFDSLIA--G-----------CIPV----------------------------
------FFST---SS-------------AY-DQYT--WHLP------------H------
-----N----GSL-Y---------S---VF---------------LD-------G-----
---DDVI---------------N-G---H-V-DIVATL-AS-IAKDIPR-----------
-----------LRQ----------M-------------QRE-----------VIS-----
--------------------------------------------------------MLPH
LVY--------ASP---N--Q--NITNT------------------AF----H-----DV
VDI---------TIDN--------------------------------------------
------------------------------------------------------------
------------------------------------------------------------
------------------------------------------------------------
------------------------------------------------------------
------------------------------------------------------------
------------------------------------------------------------
------------------------------------------------------------
-------------------------------------------------------L----
--LRD--------------------------------------------------
>Sphfalx18G071900.1.p
IYI-----Y-----D-LPELFN-------TAL-F-E---------------------D--
YC--Q---------------------------G---RT-------MWHT-----------
-------------------------------M----------------------CSAL--
VNKGLG---------------------------------------------KPIT-----
--------------AAAA------------------------------------------
------------------------APRQ-------GFYNVSIE-------------Y---
---SPKL------------------WYQTDQFAL----------------------E---
-VIIHE------RM-K-L-Y-K-----CV---T-K--DRS---LA---SAFY-------L
PYYIGLDI----ARN--LF-------------------T-------PH-----IQV----
-RDK-----------LSHQF--------VGWLLAQ-------------------------
-----------PE-WR----R-----R---G--------G---ADHVFVLGR-VVW----
DF------------------------------Y--------------------------R
-------KE--------------------------------P-------------TN-E-
---W-G-VPLLK-DP-----EL-KNMTK-----------LLIE------RD---P-----
-Y--S-P----T-----------A------TMVGI-----PYPTSFHPETD---EDVRAW
QRV----V--R-E---S-N-RD-NLVSF------------A-----GAP-----------
-R--KAEF-----------HGQ-----------L----RGTLLKQC--------------
---------------------------------------------------M--------
--------------------N--Y-SRN---------------------------C----
-------TLL----D----------------C---------------------S----K-
--------VS-CP-----------------------------------------------
RYPQ------------------------FVT--------GL----F--------------
--LRSVFCLQPP---GD-------S-------------------------------P-TR
K-----GIFDCLIA--G-----------CIPV----------------------------
------FFSN---DS-------------AY-DQYV--WHLP------------R------
-----N----GRS-Y---------S---VF---------------IS-------E-----
---DQVQ---------------K-D---G-C-NVMEIV-AG-IS--AKR-----------
-----------VKA----------M-------------QEA----------IV-D-----
--------------------------------------------------------IIPG
LVY--------AKP---G--H--RLV--------------------QF----K-----DA
FDV---------IIDH--------------------------------------------
------------------------------------------------------------
------------------------------------------------------------
------------------------------------------------------------
------------------------------------------------------------
------------------------------------------------------------
------------------------------------------------------------
------------------------------------------------------------
-------------------------------------------------------L----
--LAQST------------------------------------------------
>Sphfalx14G038800.1.p
IHI-----Y-----A-LPELFN-------SAL-I-E---------------------E--
YC--D---------------------------G---RT-------IWPT-----------
-------------------------------V----------------------CNTL--
INKGLG---------------------------------------------DPIV-----
--------------SSVA------------------------------------------
------------------------TAQE-------GNNSSSSSSSSKSVD-----FF---
---SPKL------------------WYQTDQFAL----------------------E---
-VMVHE------RM-K-L-Y-E-----CL---T-E--DPS---LA---SALY-------L
PYYVGLDV----ARN--LF-------------------N-------PL-----VQV----
-RDK-----------LSLKF--------VGWLLAQ-------------------------
-----------PE-WR----R-----R---Q--------G---ADHVLVLGR-VVW----
DF------------------------------L--------------------------R
-------KD--------------------------------A-------------TN-E-
---W-G-IAMLR-DP-----EL-GNMTK-----------LLIE------RN---P-----
-Y--A-P----N-----------T------KMIGI-----PYPTSFHPETD---ADVEAW
QKV----V--T-E---S-S-RD-NLVSF------------A-----GAP-----------
-R--KVEF-----------NGK-----------L----RGTLLHQC--------------
---------------------------------------------------M--------
--------------------E----SEN---------------------------C----
-------TLL----D----------------C---------------------S----K-
--------IS-CP-----------------------------------------------
KNPQ------------------------YVT--------GL----F--------------
--LRSVFCLQPP---GD-------S-------------------------------P-TR
K-----GIFDCLVA--G-----------CIPV----------------------------
------FFSN---DS-------------AY-AQYL--WHLP------------R------
-----N----GSS-Y---------S---VF---------------IN-------E-----
---NQVQ---------------E-N---G-D-NVIEML-AS-IS--STR-----------
-----------VKK----------M-------------QQT----------IV-G-----
--------------------------------------------------------MIPG
LVY--------AKP---G--Y--KRM--------------------ES----K-----DA
FDI---------IIDH--------------------------------------------
------------------------------------------------------------
------------------------------------------------------------
------------------------------------------------------------
------------------------------------------------------------
------------------------------------------------------------
------------------------------------------------------------
------------------------------------------------------------
-------------------------------------------------------V----
--LGKSG------------------------------------------------
>Sphfalx12G071100.1.p
VYL-----Y-----D-LPPAFN-------QKF-V-D---------------------D--
-C--R---------------------------V---DP-------PWVH-----------
-------------------------------I----------------------CGAL--
TNNGLG---------------E-----------------PLVIDLVSTNDSSSFS-----
--------------NIL-------------------------------------------
------------------------LP----------------------------------
----RDA------------------WYKTHQFTL----------------------D---
-LYYHQ------RL-K-E-Y-P-----CL---T-H--DPD---KA---VLSY-------I
PFYSALDL----TLK--LY-------------------N-------KS-----SLE----
-KDR-----------ASQRL--------IGWLQSS-------------------------
-----------RH-WL----R-----T---G--------G---HNHVLLFGR-IIW----
DY------------------------------T--------------------------K
-------GE-F------------------------------A-------------AD-G-
---W-G-NSLSK-LT-----EL-QNVTK-----------ISIE------RA---Y-----
-Y--S-Q----D-----------Q--------RAV-----PYPTSFHPYSD---DQIVAW
QRA----V--L-S---T-R-RD-VLVVF------------A-----GAP-----------
-R--SK-A-----------PDMV--LV---SS-L----RRQLMTQC--------------
---------------------------------------------------S--------
--------------------N----SPR--------------------------YC----
-------SLL----S----------------C---------------------N----V-
--------VD-CE-----------------------------------------------
RSPH------------------------LLT--------QA----F--------------
--LKSVFCLQPR---GD-------S-------------------------------A-TR
K-----GVFDCLIA--G-----------SIPV----------------------------
------FFSK---YT-------------AY-RQYM--WHLP------------H------
-----N----GSS-Y---------S---VF---------------LD-------A-----
---KAVS---------------N-G---T-V-NVIREL-KR-IP--LST-----------
-----------IAS----------M-------------QQT-----------ING-----
--------------------------------------------------------FLPN
ILY--------SKP---G--S--NL---------------------KT----R-----DA
FNI---------TLQN--------------------------------------------
------------------------------------------------------------
------------------------------------------------------------
------------------------------------------------------------
------------------------------------------------------------
------------------------------------------------------------
------------------------------------------------------------
------------------------------------------------------------
-------------------------------------------------------L----
--LDTFR------------------------------------------------
>Sphfalx16G080000.1.p
IYI-----Y-----K-LPPQFN-------QKL-I-E---------------------N--
-C--E---------------------------N---QQ-------GWAL-----------
-------------------------------M----------------------CDDL--
SNQGLG---------------A-----------------PFDVPE-----SDPSA-----
--------------HLL-------------------------------------------
------------------------LP----------------------------------
----TSA------------------WYKTNQFSL----------------------E---
-LLFHE------RL-K-K-Y-P-----CL---T-E--NPE---RA---TMSY-------I
PFYSALDL----TPK--LF-------------------E-------PS-----VAV----
-RDR-----------LSERL--------VGWLQSN-------------------------
-----------SH-WE----R-----S---R--------G---NKHVMVLGR-IVW----
DY------------------------------V--------------------------R
-------PE-KA-------------------S--------QP-------------S--S-
---W-G-NALVS-LP-----EF-WNVTK-----------LSIE------RN---P-----
-W--D-S----E-----------Q--------MAV-----PYPTSFHPASD---AEMVAW
QST----I--R-T---A-Q-RD-KLVVF------------V-----GSP-----------
-R-----------------HNKV--PG---TE-L----RHELMRQC--------------
---------------------------------------------------N------ST
NRSENKNNNNTMSQASASNQN----S----------------------------RC----
-------TMV----L----------------C---------------------N----V-
--------VK-CA-----------------------------------------------
LNPQ------------------------API--------RA----F--------------
--LESVFCLQPP---GD-------S-------------------------------A-TR
K-----SLFDCLLA--G-----------AIPV----------------------------
------LFDN---MT-------------AA-KQYQ--WHLP------------R------
-----D----TAS-Y---------A---IT---------------ID-------P-----
---KHVV---------------A-G---E-L-DVANKL-LE-VP--KEV-----------
-----------IAT----------M-------------QAT-----------IID-----
--------------------------------------------------------MLPR
LIY--------KKP---G--P--KLF--------EQ-------SLTSS----K-----DA
FDH---------TIDH--------------------------------------------
------------------------------------------------------------
------------------------------------------------------------
------------------------------------------------------------
------------------------------------------------------------
------------------------------------------------------------
------------------------------------------------------------
------------------------------------------------------------
-------------------------------------------------------L----
--LQKFH------------------------------------------------
>Sphfalx07G081700.1.p
VYM-----Y-----D-LPPQFN-------KQL-V-D---------------------D--
-C--R---------------------------V---DP-------PWVH-----------
-------------------------------I----------------------CGGL--
RNKGLG-------------------------------------DQIKLNFTDPLS-----
--------------NFL-------------------------------------------
------------------------LP----------------------------------
----PDA------------------WYKTHQFSL----------------------E---
-LLYHE------RL-K-V-Y-P-----CL---T-D--DPD---KA---ILSY-------I
PFYSAVDL----SLK--LY-------------------N-------TS-----SLE----
-KDR-----------ASQRL--------IGWLQSS-------------------------
-----------PH-WE----R-----S---G--------G---HKHVLLLGR-IIW----
DY------------------------------N--------------------------R
-------GE-FA----------------------------DA-------------AD-G-
---W-G-NSLNR-IK-----EL-ENATK-----------LSIE------RA---Y-----
-Y--S-E----D-----------Q--------RAI-----PYPTSFHPYTD---EQIFSW
QQT----V--L-R---F-K-RK-FLVLF------------A-----GAP-----------
-R-----------------PGIV--QA---RS-L----RSQLMTQC--------------
---------------------------------------------------S--------
--------------------D----SPS--------------------------LC----
-------SLL----S----------------C---------------------N----V-
--------VD-CE-----------------------------------------------
RSPQ------------------------ILA--------QA----F--------------
--LNSVFCLQPR---GD-------S-------------------------------A-TR
K-----GVFDCLIS--G-----------SIPV----------------------------
------FFSK---YT-------------AY-RQYM--WHLP------------A------
-----N----GSS-Y---------S---VF---------------FN-------S-----
---KAVA---------------N-G---T-I-NVIKEL-NT-IP--AST-----------
-----------IAS----------M-------------QQT-----------ING-----
--------------------------------------------------------FLPN
LLY--------TKP---G--S--NL---------------------KT----K-----DA
FDI---------TLEN--------------------------------------------
------------------------------------------------------------
------------------------------------------------------------
------------------------------------------------------------
------------------------------------------------------------
------------------------------------------------------------
------------------------------------------------------------
------------------------------------------------------------
-------------------------------------------------------L----
--L----------------------------------------------------
>Sphfalx07G094100.1.p
IYM-----Y-----D-LPPKFN-------VAL-L-E---------------------R--
-C-GK---------------------------K---LV-------KW-------------
-------------------------------I----------D----------FCPHM--
QNYGFG---------------Q--------------------------------MV----
--------------S---------------------------------------------
---------------------------------------KSTDAPL--------------
---FAKD------------------WYGTDAYML----------------------E---
-VIFRA------RM-Q-R-Y-K-----CL---T-N--SES---EA---DAYF-------I
PYFAGIDA----LNS--LY-------------------T-------DN-----R------
-TET-----------LGPEL--------VAWLQDN-------------------------
--------AT-DS-WQ----R-----H---G--------G---HDHFLIAGR-TAY----
DF------------------------------A--------------------------R
-------PL-EG-------------------S-----------------------FD-N-
---W-G-TTLLN-LP-----EL-ANITD-----------LTLE------SR---K-----
-W--L-G----M-----------D--------QAI-----PYPTGFHPATA---GSLREW
TDQ----V--L-T---V-S-RR-YLFAF------------S-----GAL-----------
-R--PSI------------TS----------S-I----RGSLYDQC--------------
---------------------------------------------------L--------
--------------------R--A-TT---------------------------RC----
-------SLL----D----------------C---------------------S----K-
--------IK-CS-----------------------------------------------
HNPV------------------------PIY--------SK----L--------------
--LLAEFCLQPR---GD-------T-------------------------------A-TR
R-----SVFDSIIA--G-----------CIPV----------------------------
------FFHE---DT-------------AY-NQYS--WHLPT-----------T------
-----D----PQK-F---------S---VF---------------IP-------E-----
---EGIK---------------N-G---S-I-VVEEVL-GS-YS--KSR-----------
-----------ISE----------M-------------RDE----------LI-K-----
--------------------------------------------------------LIPG
SLY--------RH----P--D--S-RDA--VLTE------------KF----R-----DA
FDL---------SIDG--------------------------------------------
------------------------------------------------------------
------------------------------------------------------------
------------------------------------------------------------
------------------------------------------------------------
------------------------------------------------------------
------------------------------------------------------------
------------------------------------------------------------
-------------------------------------------------------M----
--LKKVA------------------------------------------------
>Sphfalx05G100600.1.p
IYI-----Y-----D-LPPEFN-------SDL-V-A---------------------R--
-C-RY---------------------------G---IT-------SW-------------
-------------------------------L----------N----------FCPHT--
SNDGLG-----------------------------------------ATLDSGEKL----
--------------PWKF------------------------------------------
------------------------APP----GLTTTTTTAVPDDA---------------
---FTQG------------------WYKTDPYML----------------------E---
-LIFHS------RL-Q-S-Y-P-----CR---T-S--NSA---IA---DAFF-------I
PYYTGLDA----LRY--LY-------------------N-------TT-----EQ-----
-TDT-----------HGVKL--------VAWFKEN-------------------------
--------AG-EK-WT----L-----N---G--------G---NDHFMVLGR-TSW----
DF------------------------------D--------------------------V
-------VT-DG-------------------------------------------AE-S-
---W-G-TGICS-LP-----PM-KNVTG-----------LFLE------RK---P-----
-W--L-E----N-----------E--------QAV-----PYPTSFHPSA----PELSHW
LAK----V--R-S---I-E-RR-SLFAF------------A-----GAT-----------
-R--AHL------------KD----------S-I----RSRLLQQC--------------
------------------------------------------------------------
--------------------S--G-SV---------------------------AC----
-------SLI----N----------------C---------------------H----Q-
--------LQ-CS-----------------------------------------------
HNPK------------------------PIM--------NV----F--------------
--LQSKFCLQPR---GD-------T-------------------------------P-TR
R-----STFDGMIA--G-----------CIPV----------------------------
------FFHE---HS-------------AY-TQYT--LHFP------------A------
-----D----RNS-Y---------S---VY---------------IP-------E-----
---ERIM---------------S-G-----A-SIEAEL-LK-FS--EEK-----------
-----------IQR----------M-------------RET----------IV-S-----
--------------------------------------------------------FIPK
LLY--------TR-------H--S-SEA--GFQS------------VQ----G-----DA
FDT---------TIEG--------------------------------------------
------------------------------------------------------------
------------------------------------------------------------
------------------------------------------------------------
------------------------------------------------------------
------------------------------------------------------------
------------------------------------------------------------
------------------------------------------------------------
-------------------------------------------------------V----
--LKKVA------------------------------------------------
>Sphfalx02G178300.1.p
VFV-----H-----E-LPTSFN-------TDL-L-Q---------------------R--
-C-NK---------------------------G---LA-------DW-------------
-------------------------------I----------D----------FCDHW--
VNDGFG---------------Q--------------------------------RV----
--------------D---------------------------------------------
---------------------------------------NP-------------------
-----EH------------------WYATNNYLL----------------------E---
-VMFHR------RI-V-T-Y-P-----CR---T-L--NPW---KA---QIFF-------L
PYYGGLEA----LEY--LY-------------------G-------EK-----KHL----
-RNS-----------QGLDL--------VHWLEHN-------------------------
--------AA-EI-WS----R-----H---G--------G---ADHFMVLGR-TAW----
DF------------------------------F--------------------------R
-------QN-E---------------------------------------------T-S-
---W-G-TRLLQ-QV-----EL-AHVHA-----------LVLE------KM---P-----
-W--E-P----M-----------Q--------EAV-----PYPTSFHPPSL---SALQEW
MQQ----V--R-S---S-N-RT-VLFSF------------V-----GAP-----------
-R--PGK------------PG----------D-I----RSQLIEQC--------------
------------------------------------------------------------
--------------------M--E-ST---------------------------KC----
-------KFT----D----------------C---------------------T----G-
--------MS-CG-----------------------------------------------
RYPQ------------------------VLL--------PA----F--------------
--MHADFCLQPQ---GD-------T-------------------------------P-TR
K-----STFDSMIA--G-----------CIPV----------------------------
------FFHP---DS-------------AY-TQYK--WHLP------------E------
-----D----PKA-Y---------S---VL---------------ID-------E-----
---KQVQ---------------Q-D---G-L-KVEDVL-LK-FK--QEE-----------
-----------IIA----------L-------------RER----------VI-S-----
--------------------------------------------------------LIPN
FLY--------MN----F--S--S-PG---ELTG-------------T----F-----DA
FDL---------SVNG--------------------------------------------
------------------------------------------------------------
------------------------------------------------------------
------------------------------------------------------------
------------------------------------------------------------
------------------------------------------------------------
------------------------------------------------------------
------------------------------------------------------------
-------------------------------------------------------M----
--LKNVK------------------------------------------------
>Sphfalx09G112300.1.p
IYM-----Y-----D-LPPQFN-------QKI-A-E---------------------G--
-C--T---------------------------G---NP-------AWIR-----------
-------------------------------L----------------------CEDL--
SNMGLG---------------K-----------------QFILDS-----NDSLS-----
--------------NLL-------------------------------------------
------------------------LP----------------------------------
----YDA------------------WYKSNQYSL----------------------D---
-IVYHE------RL-K-R-Y-P-----CL---T-D--DPE---KA---AFSY-------I
PFYSALDF----GQN--ML-------------------D-------TT-----MSA----
-RDR-----------LSQRL--------VGWLQNN-------------------------
-----------PH-WA----R-----T---G--------G---KNHMLLIGR-IAQ----
DH------------------------------G--------------------------R
-------KE-F--------------------------------------------ED-Q-
---W-G-NCLLS-LT-----EL-ENVTK-----------VVVD------RF---W-----
-W--R-D----D-----------Q--------LAM-----PYPTSFHPYSD---DQIVSW
QQT----I--LDN---A-R-RD-LPVLF------------V-----GGP-----------
-R-----------------NDKY--FS---GS-L----RNKLMQQC--------------
---------------------------------------------------L--------
--------------------N----SSR---------------------------C----
-------TLL----R----------------C---------------------D----I-
--------VD-CE-----------------------------------------------
KNPQ------------------------RLT--------HA----F--------------
--LKSVFCLQPP---GD-------S-------------------------------P-TR
K-----GIFDCMVS--G-----------CIPV----------------------------
------IFDP---HS-------------IS-DQYT--VHLP------------L------
-----N----ASS-F---------S---VL---------------LD-------G-----
---QAAH---------------D-G---E-L-DVMEEL-SR-IP--ATT-----------
-----------IAT----------M-------------QRT-----------INA-----
--------------------------------------------------------LIPN
ILY--------KRY---D--S--NQ---------------------TT----R-----DA
FDI---------TLEA--------------------------------------------
------------------------------------------------------------
------------------------------------------------------------
------------------------------------------------------------
------------------------------------------------------------
------------------------------------------------------------
------------------------------------------------------------
------------------------------------------------------------
-------------------------------------------------------L----
--FNRFT------------------------------------------------
>Sphfalx09G092600.1.p
VHV-----Y-----D-LPPFFN-------QKL-V-D---------------------D--
-CL-S---------------------------A---DP-------PWLY-----------
-------------------------------T---------------------HCEDL--
TNRGLG---------------ERIN-------------NTIFSDSKKNNDSDLYN-----
--------------NVLA------------------------------------------
------------------------LPG---------------------------------
---LQDA------------------WYKTNQFTL----------------------E---
-LIYHE------RF-K-H-Y-D-----CL---T-D--DPD---KA---IFTY-------I
PFYSALDL----TPK--LFG---------DG------VS-------SN-----AAA----
-RDR-----------ACQRL--------IGWLQAS-------------------------
-----------RH-WE----R-----T---G--------G---KNHVLLLGR-IVW----
DY------------------------------T--------------------------R
-------SE-F------------------------------D-------------DH-G-
---W-G-NPLLS-FP-----EM-ENVTK-----------LSIE------IS---P-----
-T--R-E----D-----------QG-------SGI-----PYPTAFHPSSD---AQIASW
QTR----I--S-S---S-K-RE-TLVVF------------A-----GVP-----------
-R--SD-------------NKRV--TG---SS-I----RSELMKQC--------------
---------------------------------------------------SN-----YS
QPPHNNNNN----------NN----NNN--------------------------MC----
-------SLL----S----------------C---------------------S----V-
--------ID-CE-----------------------------------------------
RNPQ------------------------HLM--------EA----F--------------
--LNAVFCLQPA---GD-------S-------------------------------A-TR
K-----GVFDCLIA--G-----------GIPV----------------------------
------FFDP---ET-------------AY-MQYH--WHLP------------Q------
-----N----GSS-Y---------S---VF---------------FP-------R-----
---EAVV---------------N-G---S-V-DVIQEL-QR-IP--LSA-----------
-----------IAS----------M-------------QHT-----------INS-----
--------------------------------------------------------FLPN
LLY--------SKP---G--S--NL---------------------TT----P-----DA
FDI---------SVQN--------------------------------------------
------------------------------------------------------------
------------------------------------------------------------
------------------------------------------------------------
------------------------------------------------------------
------------------------------------------------------------
------------------------------------------------------------
------------------------------------------------------------
-------------------------------------------------------L----
--LHRFR------------------------------------------------
>Sphfalx09G076800.1.p
IYM-----Y-----D-LPPAFN-------FAL-L-E---------------------H--
-C-RY---------------------------D---LV-------KW-------------
-------------------------------I----------D----------FCPHM--
QNYGFG---------------Q--------------------------------VV----
--------------N---------------------------------------------
----------------------------------------STDA-I--------------
---FAED------------------WYGTDAYML----------------------E---
-VIFEA------RL-R-K-Y-K-----CL---T-H--SRT---DA---DAFF-------I
PFFTGLDA----LPY--LY-------------------T-------NK-----SL-----
-TEM-----------QGPEL--------VRWLQEN-------------------------
--------AT-DS-WQ----R-----H---G--------G---HDHFLVAGR-TAW----
DF------------------------------S--------------------------R
-------PL-ES-------------------N-----------------------RE-N-
---W-G-TSLLV-LP-----EL-VNITA-----------FTLE------SR---T-----
-W--A-A----T-----------D--------QAV-----PYPTGFHPATA---ASLRRW
TEQ----V--R-T---V-S-RQ-YLFAF------------S-----GAL-----------
-R--PGM------------TT----------S-I----RNELYNQC--------------
---------------------------------------------------V--------
--------------------N--A-TT---------------------------RC----
-------SLL----D----------------C---------------------S----K-
--------IK-CS-----------------------------------------------
HNPE------------------------PIY--------SA----L--------------
--LRAEFCLQPR---GD-------T-------------------------------A-TR
R-----SVFDSIIA--G-----------CIPV----------------------------
------LFHE---DT-------------AY-TQYS--WHLPI-----------T------
-----E----PEK-F---------S---VF---------------IP-------E-----
---EGIK---------------N-G---S-I-LVEEVL-KS-YS--QTR-----------
-----------IRQ----------M-------------REE----------LI-T-----
--------------------------------------------------------LIPA
SIY--------RH----P--S--S-EDA--ELTE------------KF----R-----DA
FDL---------SVDS--------------------------------------------
------------------------------------------------------------
------------------------------------------------------------
------------------------------------------------------------
------------------------------------------------------------
------------------------------------------------------------
------------------------------------------------------------
------------------------------------------------------------
-------------------------------------------------------M----
--LKKVA------------------------------------------------
>Sphfalx06G054100.1.p
IYM-----Y-----E-LPTEFN-------LAL-L-E---------------------L--
-C-AS---------------------------K---LV-------GW-------------
-------------------------------I----------N----------FCAHV--
QNYGFG---------------E--------------------------------SV----
--------------N---------------------------------------------
----------------------------------------SSEP-L--------------
---FVDD------------------WYGTDAYML----------------------E---
-VIFHS------RM-L-R-Y-E-----CL---T-D--SPS---DA---DAFF-------I
PFYAGIHA----LPY--LY-------------------T-------DK-----R------
-MEW-----------QGPEL--------VAWLQEN-------------------------
--------AT-DS-WQ----R-----H---G--------G---RDHFLIAGR-TAW----
DF------------------------------S--------------------------R
-------SL-ED-------------------D-----------------------TG-H-
---W-G-TTLLV-LP-----EL-ANVTV-----------FSLE------RR---P-----
-W--L-S----M-----------D--------QAV-----PYPTGFHPSTA---TSLRRW
THE----V--R-T---S-S-RE-YLFAF------------S-----GAL-----------
-R--PSM------------AT----------S-I----RGLLYNQC--------------
---------------------------------------------------I--------
--------------------N--A-KT---------------------------RC----
-------SLL----D----------------C---------------------S----K-
--------IK-CS-----------------------------------------------
HNPI------------------------PIY--------KK----L--------------
--LHAEFCLQPR---GD-------T-------------------------------A-TR
R-----SVFDSIIA--G-----------CIPV----------------------------
------FFHE---DT-------------AY-TQYS--WHLP------------K------
-----D----PTT-Y---------S---VF---------------MS-------E-----
---TGIK---------------N-G---S-I-LVEEVL-GS-YS--QTR-----------
-----------IKE----------M-------------REE----------LI-R-----
--------------------------------------------------------LIPG
SLY--------RH----P--E--S-TDP--KLIDP-----------EF----C-----DA
FDL---------SVKG--------------------------------------------
------------------------------------------------------------
------------------------------------------------------------
------------------------------------------------------------
------------------------------------------------------------
------------------------------------------------------------
------------------------------------------------------------
------------------------------------------------------------
-------------------------------------------------------M----
--LNKVL------------------------------------------------
>Sphfalx11G003800.1.p
VYV-----Y-----K-LPSHFN-------EDL-V-K---------------------M--
-C-N----------------------------S---LV-------PW-L-----------
------------------------------------------D----------LCEYF--
ENSGLG---------------Q------------------------------PVEK----
-------------TN-----------D------SVG------------------------
--------------------TQV-L---------------VPE-----------------
-----GQ------------------WFYTYEHAL----------------------E---
-IVYHT------RV-L-Q-Y-R-----CV---T-S--DPN---LA---SLFY-------I
PYYGGLDV----IRW--HW-------------------AP-------N-----AT---NE
KRDA-----------LGWQL--------VEWLESQ-------------------------
-----------PP-WK----R-----S---G--------G---KDHVLVLGK-ISW----
EF-R-------------------------------------------------------R
--Q----E--K--------------------G---------N------------------
---W-G-SRLLE-FS-----QM-QEVTK-----------LLLE------RN---P-----
-W----HV---N-----------D--------VGV-----PPPTFFHPKSG---ADVQTW
LSK----V-QT-S-----G-RT-GFVSY------------A-----GKD-----------
-S--P---------------T----DT---SN-I----RMVIARQC--------------
---------------------------------------------------R--------
--------------------K--E-PK--L-------------------------C----
-------KFL----E----------------C------E--------------Q----D-
--------H--C------------------------------------------------
WQPA------------------------ATM--------EL----F--------------
--LNSHFCLQPP---GD-------T-------------------------S-------NR
H-----AIFYSLMA--G-----------CIPV----------------------------
------LFHP---CT-------------AY-LQYP--WHLP------------Q------
-----N----STS-Y---------S---VY---------------IP-------E-----
---NDM----R-----------K-G---T-V-NVLDVL-KR-IS--IRE-----------
-----------REE----------M-------------KQR----------IV-D-----
-------------------------------------------------------NIIPG
LLY--------AKP---G--A--D-------LA-------------PH----K-----DA
FDL---------TLEN--------------------------------------------
------------------------------------------------------------
------------------------------------------------------------
------------------------------------------------------------
------------------------------------------------------------
------------------------------------------------------------
------------------------------------------------------------
------------------------------------------------------------
-------------------------------------------------------L----
--LYRVS------------------------------------------------
>Sphfalx17G027700.1.p
VYV-----H-----D-LDPRFN-------DEL-L-R---------------------Q--
-C-K----------------------------K---LN-------PW-V-----------
------------------------------------------D----------WCNVV--
SNAGLG---------------T------------------------------MV------
-------------KN----------NN--------R------------------------
----------------------S-SSS---------------------------------
-----SEEDVEAGSSSLDLQLESGAWFETNQFAL----------------------E---
-MIFHN------RM-K-Q-Y-T-----CL---T-K--NSS---QA---AAIF-------V
PFYAGLEL----AMN--LW-------------------G-------AN-----ISV----
-RDE-----------APAKL--------VGWLETQ-------------------------
-----------SE-WK----P-----H---Y--------G---HDHFMVGGR-ITW----
DF-R-------------------------------------------------------R
--E----T--DD-------------------E---------G--------------D---
---W-G-NKLFV-LP-----AC-LNMTL-----------LVIE------AS---H-----
-L----HQ---N-----------D--------VGI-----PYPTYFHPSLD---SQIHHW
QQR----M--R-Q---A-S-RP-WLFSF------------A-----GAS-----------
-RT-E---------------ALG-------GS-I----REDIISQC--------------
---------------------------------------------------S--------
-----------------------N-S--SR-------------------------C----
-------KLL----A----------------C--------------QNDA--DN----N-
--------I--C------------------------------------------------
LQPH------------------------HLM--------KL----F--------------
--SNSVFCVQPP---GD-------S-------------------------Y-------TR
R-----SIFDSMLA--G-----------CIPV----------------------------
------FFHE---RS-------------AY-TQYV--WHLP------------A------
-----N----HSS-Y---------S---VM---------------IA-------S-----
---SG-----E-----------N-K---A-N-NIEEVL-LR-IP--TAE-----------
-----------VEH----------M-------------RQT----------VI-G-----
--------------------------------------------------------FIPN
LVY--------ANP---L-AP--P-------LQ-------------TS----K-----DA
FDI---------AVQA--------------------------------------------
------------------------------------------------------------
------------------------------------------------------------
------------------------------------------------------------
------------------------------------------------------------
------------------------------------------------------------
------------------------------------------------------------
------------------------------------------------------------
-------------------------------------------------------V----
--IDRVA------------------------------------------------
>Sphfalx03G016100.1.p
IYI-----Y-----K-LPPQFN-------QKL-I-E---------------------N--
-C--E---------------------------N---QQ-------GWAR-----------
-------------------------------M----------------------CYDL--
SNQGLG---------------V-----------------PFDVPE-----SDPLA-----
--------------HLL-------------------------------------------
------------------------VP----------------------------------
----TSA------------------WYKTSQFSL----------------------E---
-LLFHE------RL-K-R-Y-P-----CL---T-E--NPD---RA---TMSY-------I
PFYSALDL----TPK--LF-------------------E-------AS-----VAV----
-RDQ-----------LSERL--------VGWLQSN-------------------------
-----------SH-WE----K-----S---R--------G---NKHVMVLGR-IVW----
DY------------------------------V--------------------------R
-------PE-KA-------------------S--------QP-------------G--S-
---W-G-NALVS-LP-----EF-WNVTK-----------ISIE------RN---P-----
-W--E-S----E-----------Q--------MAV-----PYPTSFHPSSD---AEMVAW
QST----I--R-T---A-Q-RD-KLVVF------------V-----GSP-----------
-R-----------------HNKV--PG---TE-L----RYELVRQC--------------
---------------------------------------------------S------ST
NPSE--NNNNTTSQVSAGNQN----S----------------------------RC----
-------TMV----L----------------C---------------------N----V-
--------VK-CA-----------------------------------------------
RNPQ------------------------API--------RA----F--------------
--LESIFCLQPP---GD-------S-------------------------------A-TR
K-----SLFDCLLA--G-----------AIPV----------------------------
------LFDN---MT-------------AA-QQYQ--WHLP------------R------
-----D----TAS-Y---------A---IT---------------ID-------P-----
---KQVV---------------A-G---E-L-DVANKL-LE-VP--KEV-----------
-----------IAT----------M-------------QAT-----------IID-----
--------------------------------------------------------MLPR
LIY--------KKP---G--R--KLF--------EQ-------SLTSS----K-----DA
FDH---------TIDR--------------------------------------------
------------------------------------------------------------
------------------------------------------------------------
------------------------------------------------------------
------------------------------------------------------------
------------------------------------------------------------
------------------------------------------------------------
------------------------------------------------------------
-------------------------------------------------------L----
--LQKFH------------------------------------------------
>Sphfalx13G121000.1.p
IYV-----Y-----K-LPPQFN-------QKL-I-E---------------------S--
-C--G---------------------------S---QP-------GWRN-----------
-------------------------------M----------------------CYDL--
SNQGLG---------------A-----------------QFDVPE-----SDPLA-----
--------------NVL-------------------------------------------
------------------------LP----------------------------------
----RTA------------------WFKTNQFSL----------------------E---
-LLFHE------RL-K-A-Y-P-----CL---T-D--DPE---QA---AMSY-------I
PFYSALDL----TPK--LF-------------------E-------NS-----VAV----
-RDQ-----------LSERL--------VGWLQSN-------------------------
-----------RH-WE----T-----S---G--------G---KKHIMVLGR-IVW----
DY------------------------------V--------------------------R
-------PV-NA-------------------F--------KP-------------GA-A-
---W-G-NALLS-FP-----EL-WNVTK-----------LSIE------RN---P-----
-W--D-S----E-----------Q--------MAI-----PYPTSFHPASD---VEMVAW
QST----I--R-N---A-K-RN-KLVVF------------V-----GSP-----------
-R-----------------FNKV--GG---TD-L----RRELMRQC--------------
---------------------------------------------------SGAGNADAT
TPWSDRDNNTTTAAAAAGIAN----SNRT--------------------KDPSRSC----
-------TMV----L----------------C---------------------N----V-
--------VG-CA-----------------------------------------------
RNPQ------------------------API--------RA----F--------------
--LEAVFCLQPP---GD-------S-------------------------------A-TR
K-----SFFDCLIA--G-----------SIPV----------------------------
------LFDN---MS-------------AA-QQYQ--WHLP------------G------
-----N----TSS-Y---------A---IT---------------FN-------R-----
---KQVV---------------S-G---E-L-DIVKRL-LE-IP--QEV-----------
-----------ITS----------M-------------QAT-----------ITN-----
--------------------------------------------------------MVSH
FVY--------QKP---G--S--KL---------------------AI----K-----DA
FDY---------TIDH--------------------------------------------
------------------------------------------------------------
------------------------------------------------------------
------------------------------------------------------------
------------------------------------------------------------
------------------------------------------------------------
------------------------------------------------------------
------------------------------------------------------------
-------------------------------------------------------L----
--LQKFD------------------------------------------------
>Sphfalx13G121300.1.p
IYV-----Y-----K-LPPQFN-------QKL-I-E---------------------S--
-C--G---------------------------S---QP-------GWRN-----------
-------------------------------M----------------------CYDL--
SNQGLG---------------A-----------------QFDVPE-----SDPLA-----
--------------NVL-------------------------------------------
------------------------LP----------------------------------
----RTA------------------WFKTNQFSL----------------------E---
-LLFHE------RL-K-A-Y-P-----CL---T-D--DPE---QA---AMSY-------I
PFYSALDL----TPK--LF-------------------E-------NS-----VAV----
-RDQ-----------LSERL--------VGWLQSN-------------------------
-----------RH-WE----T-----S---G--------G---KKHIMVLGR-IVW----
DY------------------------------V--------------------------R
-------PV-NA-------------------F--------KP-------------GA-A-
---W-G-NALLS-FP-----EL-WNVTK-----------LSIE------RN---P-----
-W--D-S----E-----------Q--------MAI-----PYPTSFHPASD---VEMVAW
QST----I--R-N---A-K-RN-KLVVF------------V-----GSP-----------
-R-----------------FNKV--GG---TD-L----RRELMRQC--------------
---------------------------------------------------SGAGNADAT
TPWSDRDNNTTTAAAAAGIAN----SNRT--------------------KDPSRSC----
-------TMV----L----------------C---------------------N----V-
--------VG-CA-----------------------------------------------
RNPQ------------------------API--------RA----F--------------
--LEAVFCLQPP---GD-------S-------------------------------A-TR
K-----SFFDCLIA--G-----------SIPV----------------------------
------LFDN---MS-------------AA-QQYQ--WHLP------------G------
-----N----TSS-Y---------A---IT---------------FN-------R-----
---KQVV---------------S-G---E-L-DIVKRL-LE-IP--QEV-----------
-----------ITS----------M-------------QAT-----------ITN-----
--------------------------------------------------------MVSH
FVY--------QKP---G--S--KL---------------------AI----K-----DA
FDY---------TIDH--------------------------------------------
------------------------------------------------------------
------------------------------------------------------------
------------------------------------------------------------
------------------------------------------------------------
------------------------------------------------------------
------------------------------------------------------------
------------------------------------------------------------
-------------------------------------------------------L----
--LQKFD------------------------------------------------
>Sphfalx01G188400.1.p
--M-----H-----E-LPSSFN-------TDL-L-A---------------------K--
-C-NR---------------------------G---LA-------DW-------------
-------------------------------I----------D----------FCDHW--
LNEGFG---------------K--------------------------------RI----
--------------E---------------------------------------------
---------------------------------------ES-SS-S--------------
---SLPH------------------WYATNNYLL----------------------E---
-VIFHR------RM-V-T-Y-P-----CR---I-L--IPS---KA---DAFF-------I
PYYGGLEA----LEY--LY-------------------R-------KK-----KHL----
-RDT-----------EGASL--------IKWLKQN-------------------------
--------AT-EM-WS----R-----Y---N--------G---ADHFMVLGR-TSW----
DF------------------------------F--------------------------R
-------QN-E---------------------------------------------T-S-
---W-G-TKLLQ-QP-----EL-ASVTA-----------LVLE------KM---P-----
-W--KAA----V-----------Q--------EAV-----PYPTSFHPPSH---AALQEW
MHK----V--R-N---I-N-RT-ALFSF------------V-----GGP-----------
-C--PGK------------PG----------D-I----QMELIEQC--------------
------------------------------------------------------------
--------------------N--A-SA---------------------------RC----
-------TFT----D----------------C---------------------T----G-
--------IS-CG-----------------------------------------------
KNPQ------------------------VVL--------SA----F--------------
--MDTDFCSQPR---GD-------T-------------------------------P-TR
R-----SAFDS-------------------------------------------------
------------------------------------------------------------
------------------------------------------------------------
------------------------------------------------------------
------------------------------------------------------------
------------------------------------------------------------
------------------------------------------------------------
------------------------------------------------------------
------------------------------------------------------------
------------------------------------------------------------
------------------------------------------------------------
------------------------------------------------------------
------------------------------------------------------------
------------------------------------------------------------
------------------------------------------------------------
------------------------------------------------------------
-------------------------------------------------------
>Sphfalx01G031400.1.p
IYI-----H-----A-IPREFN-------VQL-L-E---------------------Q--
-C-H----------------------------T---LS-------EW-T-----------
------------------------------------------D----------MCRYL--
SNGGFG---------------P------------------------------PLL-----
-------------QA----------AE-------LS------------------------
----------------------A-SLS---------------------------------
-----NS------------------WFRTHQFSL----------------------E---
-VLFHT------RM-Q-Q-Y-P-----CL---T-S--NSR---TA---VAIY-------V
PFYAGLEA----SRC--LW-------------------N-------HN-----HTI----
-RDA-----------GPLRF--------VDWVKRQ-------------------------
-----------PE-WE----A-----F---G--------G---CDHFMVAGR-ITW----
DF-R-------------------------------------------------------R
-VK-------DE-------------------A---------G--------------E---
---W-G-NKLLH-LP-----EM-RKMTT-----------LLVE------GS---P-----
-W----DN---N-----------D--------VAI-----PYPTYFHPSSD---SEISIW
QTQ----V--M-K---F-K-RK-VMFSF------------A-----GGG-----------
-R--P---------------HMK-------ES-I----REHIMQQC--------------
---------------------------------------------------R--------
-----------------------Q-S--KH-------------------------C----
-------KLL----A----------------C------NNL---GVGK------------
-----------C------------------------------------------------
NSPE------------------------KVM--------EL----F--------------
--EESVFCLQPP---GD-------S-------------------------A-------TR
R-----SIFDSILA--G-----------CIPV----------------------------
------FFHP---NS--------------F-SGYK--WHFP------------Q------
-----N----QSS-Y---------S---VY---------------IP-------E-----
---SHV----R-----------S-R---E-L-NIESQL-LQ-IS--SGE-----------
-----------IKK----------L-------------QKA----------VI-Q-----
--------------------------------------------------------LIPG
LVY--------AHP---K-KT---------HLQ-------------KF----H-----DA
FDI---------AVQG--------------------------------------------
------------------------------------------------------------
------------------------------------------------------------
------------------------------------------------------------
------------------------------------------------------------
------------------------------------------------------------
------------------------------------------------------------
------------------------------------------------------------
-------------------------------------------------------V----
--LNQIL------------------------------------------------
>Sphfalx01G188700.1.p
--M-----H-----E-LPSSFN-------TDL-L-A---------------------K--
-C-NR---------------------------G---LE-------DW-------------
-------------------------------I----------D----------FCDHW--
RKEGFG---------------K--------------------------------WI----
--------------V---------------------------------------------
---------------------------------------ETSSS-S--------------
---SFPH------------------WYAINNYLL----------------------E---
-VIFHR------RM-V-T-Y-P-----CR---I-L--IPS---KA---DAFF-------I
PYYRGLEA----LEY--LY-------------------G-------EK-----KHL----
-RDT-----------QGASL--------INWLKQY-------------------------
--------AT-EL-WS----R-----Y---I--------G---ADHFMALGR-TSW----
DF------------------------------F--------------------------R
-------QN-E---------------------------------------------T-S-
---W-G-TKLLQ-QP-----EL-ASVTA-----------LVLE------KM---P-----
-W--KAA----V-----------Q--------EAV-----LCPTSFHPPSH---AALQEW
MHK----V--R-N---I-N-QP-ALFSF------------F-----GAA-----------
-R--PGE------------PG----------D-I----RMELIEHC--------------
------------------------------------------------------------
--------------------N--A-SA---------------------------RC----
-------TFT----D----------------C---------------------T----G-
--------IS-CG-----------------------------------------------
ENPQ------------------------VVL--------SA----F--------------
--MDANFCLQPR---GD-------T-------------------------------P-TR
R-----SAFDSMIA--G-----------CKPI----------------------------
------FFHK---DS-------------AY-TQYK--WHLP------------G------
-----D----SES-Y---------S---VF---------------ID-------Q-----
---RDIQ---------------H-----G-M-KVEDNL-KK-FT--QEQ-----------
-----------IVS----------L-------------RER----------VI-S-----
--------------------------------------------------------LLPN
IVY--------LN----V--S--S-PG---EMEQ--------------------------
------------------------------------------------------------
------------------------------------------------------------
------------------------------------------------------------
------------------------------------------------------------
------------------------------------------------------------
------------------------------------------------------------
------------------------------------------------------------
------------------------------------------------------------
------------------------------------------------------------
-------------------------------------------------------
>Sphfalx01G188200.1.p
IFM-----H-----E-LPSSFN-------TDL-L-A---------------------K--
-C-NR---------------------------G---LE-------DW-------------
-------------------------------I----------D----------FCDHW--
RKEGFG---------------K--------------------------------WI----
--------------V---------------------------------------------
---------------------------------------ET-SS-S--------------
---SFPH------------------WYAINNYLL----------------------E---
-VIFHR------RM-V-T-Y-P-----CR---I-L--IPS---KA---DAFF-------I
PYYRGLEA----LEY--LY-------------------G-------EK-----KHL----
-RDT-----------QGASL--------INWLKQY-------------------------
--------AT-EL-WS----R-----Y---I--------G---ADHFM------------
------------------------------------------------------------
------------------------------------------------------------
---L-G-TKLLQ-QP-----EL-ASVTA-----------LVLE------KM---P-----
-W--KAA----V-----------Q--------EAV-----PYPTSFHPP-H---AALQEW
MHK----V--R-N---I-N-RP-ALFSF------------F-----GTA-----------
-R--PGK------------PG----------D-I----RMELIEHC--------------
------------------------------------------------------------
--------------------N--A-SA---------------------------RC----
-------TFT----D----------------C---------------------T----G-
--------IS-CG-----------------------------------------------
ENPQ------------------------VVL--------SA----F--------------
--MDANFCLQPR---GD-------T-------------------------------P-TR
R-----SAFDSMIA--G-----------CKPI----------------------------
------FFHK---DS-------------AY-TQYK--WHLP------------G------
-----D----SES-Y---------S---VF---------------ID-------Q-----
---RDIQ---------------H-----G-M-KVEDNL-KK-FT--QEQ-----------
-----------IVS----------L-------------RER----------VI-S-----
--------------------------------------------------------LLPN
I-------------------R--A-SA---KLQE-------------H------------
------------------------------------------------------------
------------------------------------------------------------
------------------------------------------------------------
------------------------------------------------------------
------------------------------------------------------------
------------------------------------------------------------
------------------------------------------------------------
------------------------------------------------------------
------------------------------------------------------------
-------------------------------------------------------
>Sphfalx01G124500.1.p
IYI-----Y-----D-LPPDFN-------QLL-V-E---------------------N--
-C--G---------------------------N---VP-------AWGD-----------
-------------------------------M----------------------CENL--
SNQGLG---------------A-----------------QIELPE-----NDSLS-----
--------------EIL-------------------------------------------
------------------------LP----------------------------------
----KDA------------------WFHTDQFNL----------------------E---
-VMFHE------RL-K-R-Y-P-----CL---T-V--DPK---KA---AMFY-------I
PFYPALDL----TRN--LL-------------------S-------PS-----MNL----
-RDR-----------LSERL--------VGWLQGN-------------------------
-----------RN-WR----R-----L---R--------G---QKHFLIFGR-IVW----
DF------------------------------V--------------------------R
-------RE-D------------------------------S-------------VN-T-
---W-G-NVLLT-LP-----EL-KNVTK-----------LLIE------RG---H-----
-T--H-I----D-----------ETGEADSKMIAI-----PYPTSFHPSTD---LEIQNW
QNT----V--R-H---S-K-RD-LLVSF------------A-----GSS-----------
-R------------------NKN--MS---GE-V----RGVLLDAC--------------
---------------------------------------------------E--------
--------------------T----SEQ---------------------------C----
-------TLI----R----------------C---------------------T----H-
--------QT-CV-----------------------------------------------
RTPQ------------------------TIT--------EL----S--------------
--LRSVFCLQPS---GD-------S-------------------------------P-TR
K-----GIFDCMLA--G-----------CIPV----------------------------
------FFHP---LT-------------AY-EQYE--WHLP------------A------
-----D----GNS-Y---------S---VY---------------ID-------G-----
---DDVM---------------Q-K---R-V-DVMQHLALQ-FS--AET-----------
-----------IES----------L-------------RET----------IITQ-----
--------------------------------------------------------ILPG
LVY--------RKP---V--A--TTAAA--ASSSSS-------SSSSQ----P-----DA
FDI---------IIQK--------------------------------------------
------------------------------------------------------------
------------------------------------------------------------
------------------------------------------------------------
------------------------------------------------------------
------------------------------------------------------------
------------------------------------------------------------
------------------------------------------------------------
-------------------------------------------------------L----
--LARFR------------------------------------------------
>Sphfalx01G188800.1.p
IFM-----H-----E-LPSSFN-------TDL-L-A---------------------K--
-C-NR---------------------------G---LA-------DW-------------
-------------------------------I----------D----------FCDHW--
LNEGFG---------------K--------------------------------RI----
--------------E---------------------------------------------
---------------------------------------ES-SS-S--------------
---SFPH------------------WYATNNYLL----------------------E---
-VIFHR------RM-V-T-Y-P-----CR---T-L--IPS---KA---DAFF-------I
PYYGGLEA----LEY--LY-------------------G-------EK-----KHL----
-SDT-----------QGASL--------INWLKQN-------------------------
--------AT-EM-WS----R-----Y---N--------G---ADHFMVLGR-TSW----
DF------------------------------F--------------------------R
-------QN-E---------------------------------------------T-S-
---W-G-TKLLQ-QP-----EL-ASVTA-----------LVLE------KM---P-----
-W--KAA----V-----------Q--------EAV-----PYPTSFHPPSH---AALQEW
MDK----V--R-N---I-N-RT-ALFSF------------V-----GAP-----------
-R--PGK------------PG----------D-I----RMELIEQC--------------
------------------------------------------------------------
--------------------N--A-SA---------------------------RC----
-------TFT----D----------------C---------------------T----G-
--------IS-CG-----------------------------------------------
KNPQ------------------------VVL--------SA----F--------------
--MDADFCLQPR---GD-------T-------------------------------P-TR
R-----SAFDSMIA--G-----------CIPI----------------------------
------FFHK---DS-------------AY-TQYK--WHLP------------G------
-----D----SES-Y---------S---VF---------------ID-------E-----
---RDIQ---------------R-----G-M-KVEDTL-KK-FT--QEQ-----------
-----------IVS----------L-------------RER----------VI-S-----
--------------------------------------------------------LLPN
IVY--------LN----V--S--R-PG---EVSD-------------I----Q-----DA
FNL---------SVNG--------------------------------------------
------------------------------------------------------------
------------------------------------------------------------
------------------------------------------------------------
------------------------------------------------------------
------------------------------------------------------------
------------------------------------------------------------
------------------------------------------------------------
-------------------------------------------------------M----
--AEKVN------------------------------------------------
>Sphfalx08G010800.1.p
IYI-----H-----N-LPPEFN-------YNL-V-A---------------------R--
-C-RY---------------------------G---IT-------SR-------------
-------------------------------LI---------N----------FCPHT--
SNDGLG-----------------------------------------MNLDSKKQ-----
------------------------------------------------------------
------------------------RPPRNRSGSAIAAAAAAVDDA---------------
---FRHG------------------WYKTDPYML----------------------E---
-FIFHS------RL-Q-T-Y-P-----CR---T-S--NAS---MA---DAFF-------I
PYYARLDA----LRY--LY-------------------N-------TT-----QQ-----
-AET-----------HGKKL--------VEWLKEN-------------------------
--------AG-DE-WR----R-----N---G--------G---CDHFMVLGRTTSW----
DF------------------------------D--------------------------V
-------VS-DG-------------------V-----------------------VE-S-
---W-G-TGILS-LP-----RM-KNVTT-----------VLLE------RK---P-----
-W--L-E----N-----------E--------QAV-----PYPTSFHPSSV---LELYRW
LAK----V--R-S---V-E-RR-SLFAF------------A-----GAT-----------
-R--AHL------------KD----------S-I----RSRLLQQC--------------
------------------------------------------------------------
--------------------S--E-SV---------------------------AC----
-------SLI----N----------------C---------------------H----Q-
--------LQ-CS----------------------------------------------T
HNPK------------------------PIM--------NV----F--------------
--LRSKFCLQPR---GD-------I-------------------------------P-TG
R-----LTFDGMIA--G-----------CIPV----------------------------
------FFHE---HS-------------AY-TQYT--LHFP------------S------
-----D----RKS-Y---------S---VY---------------IS-------E-----
---EQIT---------------L-G-----T-SIEAEL-LK-FS--EDK-----------
-----------IEQ----------M-------------RET----------IV-S-----
--------------------------------------------------------FIPK
LLY--------AR-------H--S-HAA--GFQS------------VQ----G-----DA
FDT---------TLEG--------------------------------------------
------------------------------------------------------------
------------------------------------------------------------
------------------------------------------------------------
------------------------------------------------------------
------------------------------------------------------------
------------------------------------------------------------
------------------------------------------------------------
-------------------------------------------------------V----
--LQKVA------------------------------------------------
>PAB00000307
VYM-----Y-----N-LPAKFN-------DLL-L-R---------------------E--
-C-R----------------------------E---LS-------GW-T-----------
------------------------------------------N----------MCPHI--
ANSGFG---------------Q------------------------------PLLQQG--
-----------LLGG---------P-----------------------------------
----------------------E-AAG---------------------------------
-----SS------------------WFDTNQFTA----------------------E---
-VIFHE------RM-K-R-Y-R-----CL---T-P--HPT---KA---TAFY-------V
PFYAGFDM----SRH--VR-------------------D-------HN-----LTA----
-RDR-----------AGIEL--------VQFLRSK-------------------------
-----------PQ-WK----K-----R---G--------G---RDHFMVIGR-IAR----
DF----------------------------M----------------------------R
----------GQ-------------------D---------S-------------PR-A-
---W-G-NKFLL-HP-----EI-MNMSS-----------LLIE------AQ---P-----
-R----DK---N-----------Q--------HGI-----PYPSYFHPRNR---SEIDRW
QKR----M--R-S---K-R-RQ-ILFSF------------A-----GAP-----------
-R--PRL--------------ER-------AS-I----RGQILEQC--------------
------------------------------------------------------------
-----------------------S-SS-PR-------------------------C----
-------ELL----R----------------C------Q------KGL-----S----I-
-----------C------------------------------------------------
NEPS------------------------EVM--------RL----F--------------
--SDSVFCLQPQ---GD-------S-------------------------F-------TR
R-----SIFDSMLA--G-----------CIPV----------------------------
------FFTE---HS-------------AY-TQYK--WHLP------------R------
-----N----RSS-Y---------S---VY---------------IP-------E-----
---KSV----Q--------RS---G---N-R-SIEQHL-QS-LS--ADQ-----------
-----------VES----------M-------------RRE----------VI-G-----
--------------------------------------------------------LIPS
LTY--------ADP---R-HS--N-----------------------V----D---FTDS
FDL---------TLQG--------------------------------------------
------------------------------------------------------------
------------------------------------------------------------
------------------------------------------------------------
------------------------------------------------------------
------------------------------------------------------------
------------------------------------------------------------
------------------------------------------------------------
-------------------------------------------------------L----
--VNKIT------------------------------------------------
>PAB00013832
IFM-----Y-----D-LPEEFN-------TKI-L-N---------------------R--
-C-EF---------------------------G---LA-------RW-------------
-------------------------------V----------N----------LCPLL--
ANDGFG---------------Q--------------------------------PY----
--------------K---------------------------------------------
------------------------------------------------------------
-SSLGDG------------------WFDTDSYML----------------------E---
-IIFHE------RL-K-R-Y-R-----CL---T-P--DPA---LA---DAVF-------V
PYYAGLDA----LSY--LY-------------------P-------RP--YGAL------
-KSS-----------HGVEI--------MSWLTK--------------------------
---------R-GE-WK----R-----K---A--------G---RDHFMLLGR-TAW----
DF------------------------------G--------------------------I
-------------------------------------------------------NEGG-
---W-G-TGMLE-LP-----GI-NNMTM-----------FTIE------RR---S-----
-W----KP---N-----------E--------QAV-----PYPTSFHPSSK---QQIEQW
TNR----V--R-G---S-T-RS-RLFSF------------A-----GSV-----------
-R--PYV------------DDG---------G-F----RNLLMRLC--------------
---------------------------------------------------A--------
--------------------R--S-PG---------------------------SC----
-------LLL----D----------------C---------------------R----A-
--------AR-CN-----------------------------------------------
HEAE------------------------PVM--------RA----F--------------
--MKSIFCLQPP---GD-------T-------------------------------P-TR
R-----STFDAVIA--G-----------CIPV----------------------------
------FFHS---DS-------------AY-TQYT--WHLP-------SGGE-EG-----
GGG-GG----GGG-Y---------S---VY---------------IP-------Q-----
---NDVV---------------A-D---E-S-VVERVLRG--LS--PER-----------
-----------VRE----------M-------------QEN----------VV-R-----
--------------------------------------------------------LIPR
VIY--------MMR---S--T--S--------EEPV----------------E-----DA
FDI---------SVEG--------------------------------------------
------------------------------------------------------------
------------------------------------------------------------
------------------------------------------------------------
------------------------------------------------------------
------------------------------------------------------------
------------------------------------------------------------
------------------------------------------------------------
-------------------------------------------------------M----
--VEKVS------------------------------------------------
>PAB00014774
------------------------------------------------------------
------------------------------------------------------------
-------------------------------------------------------NYL--
GNQSLG---------------A--------------------------------------
------------------------------------------------------------
------------------------------------------------------------
------------------------------------------------------------
--------------------------------------PG---YG---ECH---------
------DA----L-------------------------G-------GE-----PN-----
------------------------------------------------------------
-------------------------------------------------VGR--------
------------------------------------------------------------
------------------------------------------------------------
------------------------------------------------------------
-----------Q-----------R--------TGH-----SVSDFFSSDSQ---RELKEW
KGT----V--A-S---A-R-RD-FLFAF------------V-----GAE-----------
-R-----------------------RG---LG-I----RRAVIEQC--------------
---------------------------------------------------S--------
--------------------S--S-P----------------------------KC----
-------VMV----N----------------C---------------------A----M-
--------LK-CS-----------------------------------------------
HRPE------------------------AVM--------TE----L--------------
--LKANFCLQPS---GD-------S-------------------------------P-TR
R-----STFDALIA--G-----------CIPV----------------------------
------FFRR---DS-------------AY-EQYT--WHLP------------S------
-----D----PET-Y---------S---VF---------------IA-------E-----
---ERMV---------------N-SR-KA-L-KIEDIL-SS-YS--QEK-----------
-----------IRK----------M-------------REK----------IV-E-----
--------------------------------------------------------IMPS
LLY--------MN----F--A--E-KDG----GEI-----------FP----K-----DA
FDL---------SIEG--------------------------------------------
------------------------------------------------------------
------------------------------------------------------------
------------------------------------------------------------
------------------------------------------------------------
------------------------------------------------------------
------------------------------------------------------------
------------------------------------------------------------
-------------------------------------------------------M----
--LRKVM------------------------------------------------
>PAB00023239
-------------------------------M-M-K---------------------E--
-C-R----------------------------R---LS-------LW-T-----------
------------------------------------------N----------MCKFT--
SNAGLG---------------P------------------------------PL------
-------------EN----------TK--------G------------------------
----------------------V-FSN---------------------------------
-----TG------------------WFATNQFAV----------------------D---
-VIFRN------RM-K-Q-Y-E-----CL---T-S--DSS---MA---SAVY-------V
PFYAGLDI----SRH--LW-------------------G-------YN-----ISV----
-RDS-----------ASLQL--------MDWLVSR-------------------------
-----------PE-WE----I-----N---K--------G---HDHFLVGGR-ITW----
DF-R-------------------------------------------------------R
--L----T--DS-------------------E---------S--------------D---
---W-G-SKLLF-LP-----AM-KNMTM-----------LVVE------AS---P-----
-W----NR---N-----------D--------MAI-----PYPTYFHPAKD---SDIIEW
QNR----M--R-S---M-D-RP-SLFSF------------A-----GAP-----------
-R--P---------------DIP-------TS-I----RGQIMDQC--------------
---------------------------------------------------R--------
-----------------------T-S--KV-------------------------G----
-------KLL----E----------------C------DL------GE-----S----K-
-----------C------------------------------------------------
HSPS------------------------TIM--------NM----F--------------
--QESVFCLQPQ---GD-------S-------------------------Y-------TR
R-----SFFDSMLA--G-----------CIPV----------------------------
------LFHP---GS-------------AY-AQYI--WHLP------------K------
-----N----YST-Y---------S---VF---------------IP-------E-----
---DDI----R-----------K-R---N-V-SIEQRL-LQ-IH--PEQ-----------
-----------VKS----------M-------------RDE----------VI-K-----
--------------------------------------------------------LIPA
LVY--------ADP---R--S--K-------LK-------------NF----K-----DA
FDV---------TVQS--------------------------------------------
------------------------------------------------------------
------------------------------------------------------------
------------------------------------------------------------
------------------------------------------------------------
------------------------------------------------------------
------------------------------------------------------------
------------------------------------------------------------
-------------------------------------------------------M----
--IDKVT------------------------------------------------
>PAB00035425
IYV-----Y-----D-LPKKFN-------TEL-V-E---------------------Q--
-C-D----------------------------S---LI-------PW-F-----------
------------------------------------------N----------LCDYF--
TNGGMG---------------K------------------------------PIE-----
--------------------------N-------FY------------------------
------------------------------------------------------------
-----PR------------------WYQTHQYAL----------------------E---
-LTFHS------RI-S-K-H-P-----CL---V-S--NPE---EA---SLFY-------I
PYYGGLDV----VRW--NF-------------------RK-------N-----FS---SE
KRDE-----------LGLEL--------VNWLQGQ-------------------------
-----------PW-WR----R-----H---G--------G---SDHVLVLGK-ISW----
DF-R-------------------------------------------------------R
--S----K--DA-------------------D---------H------------------
---W-G-SRLLE-LP-----EM-KSITK-----------LLIE------RH---P-----
------------------------------------------------------------
----------T-G-----Q-RS-HLISFAGAPRPNSTESIA-----GAP-----------
-R--P---------------N----ST---ES-I----RSILIEQC--------------
---------------------------------------------------L--------
-----------------------S-RPEA--------------------------C----
-------KFL----N----------------C------N--------------S----R-
--------V--C------------------------------------------------
LTAE------------------------STV--------KL----F--------------
--LKSEFCLQPP---GD-------S-------------------------P-------TR
R-----SLFDSLIA--G-----------CIPV----------------------------
------LFNP---FT-------------SY-YQYP--WHLP------------T------
-----N----RSS-Y---------SMFPVF---------------VF-------A-----
---NKT----I-----------E-M---G-L-AIVMGA-VS-VA--DRE-----------
-----------VK-----------------------------------------------
------------------------------------------------------------
-AN--------GDC---K--Q--H-------FG-------------LL----A-----VI
LIM---------------------------------------------------------
------------------------------------------------------------
------------------------------------------------------------
------------------------------------------------------------
------------------------------------------------------------
------------------------------------------------------------
------------------------------------------------------------
------------------------------------------------------------
------------------------------------------------------------
-------------------------------------------------------
>PAB00035786
VYM-----Y-----N-LPSKFN-------ELF-L-R---------------------E--
-C-Q----------------------------N---LS-------RW-T-----------
------------------------------------------N----------MCPHI--
ANSGLG---------------Q------------------------------PLLQLW--
----------EELVG---------P-E------TEA------------------------
----------------------E-AAG---------------------------------
-----SS------------------WFATNQFTA----------------------E---
-VIFHE------RM-R-R-Y-R-----CL---T-R--HPS---KA---TAFY-------V
PFYAGFDM----STH--TR-------------------D-------HN-----VMA----
-RDR-----------AGIEL--------VEFLRSK-------------------------
-----------TQ-WK----K-----R---G--------G---RDHFMVMGR-IAW----
DF----------------------------V----------------------------R
----------EQ-------------------E---------S-------------PN-A-
---W-G-NKLLL-LP-----EV-KNMSS-----------LVIE------AH---P-----
-W----HK---N-----------Q--------HAI-----PYPSYFHPRR----------
--------------------RR-ILFSF------------A-----GAP-----------
-R--PGL--------------DK-------AS-I----RGHIFKQC--------------
------------------------------------------------------------
-----------------------S-SS-PR-------------------------C----
-------KTL----R----------------C------Q------QGP-----S----I-
-----------C------------------------------------------------
HNPD------------------------EVM--------RL----F--------------
--TDSVFCLQPQ---GD-------S-------------------------F-------TR
R-----SIFDSMLA--G-----------CIPV----------------------------
------FFTE---HS-------------AY-TQYK--WHLP------------Q------
-----N----RSS-Y---------S---VY---------------IP-------E-----
---ESV----Q--------GA---G---N-L-SIERHL-LS-LS--GDH-----------
-----------VKN----------M-------------QRE----------VI-G-----
--------------------------------------------------------LIPS
LTY--------ADP---R-DS--N-----------------------V----D---YTDS
FNL---------ALEG--------------------------------------------
------------------------------------------------------------
------------------------------------------------------------
------------------------------------------------------------
------------------------------------------------------------
------------------------------------------------------------
------------------------------------------------------------
------------------------------------------------------------
-------------------------------------------------------L----
--LKKIA------------------------------------------------
>PAB00039124
VYM-----Y-----N-LPSKFN-------DLL-L-R---------------------E--
-C-Q----------------------------N---LS-------VW-T-----------
------------------------------------------N----------MCPHI--
ANSGLG---------------Q------------------------------PLLLWG--
-----------KLSG---------L-E------AAG------------------------
----------------------S-HHE---------------------------------
-----HS------------------WFATNQFTA----------------------E---
-EIFHE------RM-K-R-Y-R-----CL---T-P--HPS---KA---TAFY-------I
PFYAGFDM----SRH--VR-------------------D-------FN-----LTA----
-RDH-----------AGIEL--------AEFLRSK-------------------------
-----------PQ-WK----K-----R---H--------G---RDHFMVLGR-IAW----
DF----------------------------V----------------------------R
----------EK-------------------D---------S-------------PS-A-
---W-G-NKLLL-LP-----EV-KNMSS-----------LLIE------AH---P-----
-W----HK---N-----------Q--------HGI-----PYPSYFHPWKR---SEIQRW
QKR----M--R-S---K-K-RR-ILFSF------------A-----GAP-----------
-R--PGLDKAFSFAGAPRPGLDK-------AS-I----RGHIFKQC--------------
------------------------------------------------------------
-----------------------S-LS-PR-------------------------C----
-------RTL----S----------------C------Q------QGP-----S----I-
-----------C------------------------------------------------
HEPV------------------------EVM--------RL----F--------------
--TKSIFCLQPQ---GD-------S-------------------------F-------TR
R-----SIFDSMLA--G-----------CIPV----------------------------
------FFAE---HS-------------AY-TQYK--WHLP------------Q------
-----N----RSS-Y---------S---VY---------------IP-------E-----
---ESV----Q---------A---G---N-L-SIEQHL-QS-LS--ADQ-----------
-----------VES----------M-------------RRE----------V--------
------------------------------------------------------------
------------SP----------------------------------------------
------------------------------------------------------------
------------------------------------------------------------
------------------------------------------------------------
------------------------------------------------------------
------------------------------------------------------------
------------------------------------------------------------
------------------------------------------------------------
------------------------------------------------------------
------------------------------------------------------------
-------------------------------------------------------
>PAB00039188
IYV-----Y-----D-LPKKFN-------SEL-L-E---------------------Q--
-C-N----------------------------S---LI-------PW-F-----------
------------------------------------------D----------LCDYF--
TNGGMG---------------K------------------------------PIE-----
--------------------------N-------FH------------------------
------------------------------------------------------------
-----QH------------------WYQTHQYAL----------------------E---
-IAFHS------RI-L-K-H-P-----CL---V-S--NPE---EA---TLFY-------I
PFYGGLDV----MRW--NL-------------------RE-------N-----IS---SE
KRDE-----------LGKDL--------ANWLQGQ-------------------------
-----------PW-WR----R-----H---G--------G---RDHVLVLGK-ISW----
DF-R-------------------------------------------------------R
--L----K--DT-------------------D---------Q------------------
---W-G-NRLLN-LP-----EM-QLVTK-----------LLIE------RH---P-----
-W----DM---N-----------E--------IGV-----PHPTFFHPRSD---KDIWQW
QWR----I-NT-V-----Q-RP-HLISF------------A-----GAA-----------
-R--P---------------N----SS---ES-I----RSILIEQC--------------
---------------------------------------------------L--------
-----------------------S-RPES--------------------------C----
-------NFL----N----------------C------T--------------D----D-
--------V--C------------------------------------------------
LSPE------------------------STV--------NL----F--------------
--LESEFCLQPT---GD-------S-------------------------P-------TR
R-----SLFDSLIA--G-----------CIPV----------------------------
------LFNP---FT-------------AY-YQYP--WHLP------------A------
-----N----ESS-Y---------S---VY---------------IP-------E-----
---ETV----R-----------Q-S---K-I-NVVEAL-LK-IP--EEQ-----------
-----------RKE----------M-------------RRT----------IN-Q-----
-------------------------------------------------------EIMPG
LVY--------GDP---D--S--R-------FD-------------EF----Q-----DA
FMI---------SLNN--------------------------------------------
------------------------------------------------------------
------------------------------------------------------------
------------------------------------------------------------
------------------------------------------------------------
------------------------------------------------------------
------------------------------------------------------------
------------------------------------------------------------
-------------------------------------------------------I----
--LWRIQ------------------------------------------------
>PAB00053147
VYV-----Y-----S-LPDVFN-------SGL-I-K---------------------N--
-C-S----------------------------S---LS-------IW-G-----------
------------------------------------------S----------FCPAV--
VNSGFG---------------E------------------------------LIT-----
----------------------------------SP------------------------
----------------------M-LPAEQQ------------------------------
-----GA------------------WYKTDQFTG----------------------E---
-IMFHT------KM-L-E-H-P-----CV---T-D--RPE---LA---SAFY-------V
PFYAGLAV----GKY--LW---------------------------SR----Y-SA--ED
-RDR-----------HGKMV--------IDWLQGQ-------------------------
-----------EY-WK----R-----N---W--------G---RDHFLMMGR-ITW----
DF-R-------------------------------------------------------R
-------SR-DE--------------------------------------------D---
---W-G-SSFLY-MP-----GM-QNVTR-----------LLIE------RN---P-----
-W---------D---------EKE--------MGV-----PYPTAFHPRSE---EDVANL
QDY----L--R-G---V-K-RS-KLFAF------------A-----GGS-----------
-R----------------------------KT-IPNDFRGILLDQC--------------
---------------------------------------------------R--------
--------------------D--Y-N---G-------------------------C----
-------NYL----N----------------C---------------------S----G-
--------LR-CS---------------------------------------------N-
DSM-------------------------AAV--------HL----F--------------
--LDSTFCLQPR---GD-------S-------------------------F-------TR
R-----SIFDCLIV--G-----------SIPV----------------------------
------FFWH---RS-------------AY-WQYK--WHLP------------S------
-----D----PSS-Y---------S---VF---------------IS-------K-----
---HDV----R-----------N-G---T---KVEEVL-KA-IP--AEK-----------
-----------VQR----------L-------------RET----------VI-S-----
--------------------------------------------------------SIPR
FVY--------TAP------G--HR------LEIM-----------------K-----DA
VDI---------AVDG--------------------------------------------
------------------------------------------------------------
------------------------------------------------------------
------------------------------------------------------------
------------------------------------------------------------
------------------------------------------------------------
------------------------------------------------------------
------------------------------------------------------------
-------------------------------------------------------I----
--LNKI-------------------------------------------------
>PAB00054389
--M-----Y-----N-LPAKFN-------TQL-L-N---------------------N--
-C-SG---------------------------K---LV-------SW-------------
-------------------------------L----------D----------FCRHI--
DNRGFG---------------A--------------------------------PI----
--------------P---------------------------------------------
------------------------------------------------------------
---NRTG------------------WYATDLYML----------------------E---
-VVFHS------RM-K-R-Y-R-----CL---V-S--DPG---KA---DAFF-------I
PYYIGLDA----LRF--LY-------------------G-------SE-----RDR----
-ATY-----------HGAEL--------VSWLEKK-------------------------
--------AK-WT-WK----K-----R---G--------G---IDHFMVTGR-TVW----
DL------------------------------S--------------------------R
-------AP-TA-------------------T-----------------------GD-Y-
---W-G-TSLLE-LP-----AM-TNVTA-----------LLVE------SR---P-----
-W--M-D----R-----------E--------QAI-----PYLTSFHPNSQ---RELKEW
SET----V--A-S---A-Q-RD-FLFAF------------V-----GAG-----------
-R-----------------------RG---PG-I----RSAVIEQCRKSSSNCVMVNCTK
TKCSSFHPNSQRELKEWSETVASAQRDFLFAFVGAGRRGPGIRSAVIEQCRK--------
--------------------S--S-S----------------------------NC----
-------VMV----N----------------C---------------------T----K-
--------TK-CS-----------------------------------------------
HRPE------------------------AVM--------KE----L--------------
--LKADFCLQPP---GD-------S-------------------------------P-TR
R-----STFDGLIA--G-----------CIPV----------------------------
------FFRK---DS-------------AY-EQYT--WHLP------------S------
-----D----PET-Y---------S---VF---------------IS-------E-----
---KRMV---------------S-RK-KT-L-RIEDVL-NS-YS--QEK-----------
-----------IKR----------M-------------REK----------II-E-----
--------------------------------------------------------IMPS
LLY--------MN----F--A--A-QGG----GKD-----------FP----K-----DA
FDI---------SVEG--------------------------------------------
------------------------------------------------------------
------------------------------------------------------------
------------------------------------------------------------
------------------------------------------------------------
------------------------------------------------------------
------------------------------------------------------------
------------------------------------------------------------
-------------------------------------------------------M----
--LNRVM------------------------------------------------
>PAB00064663
------------------------------------------------------------
------------------------------------------------------------
------------------------------------------------------------
------------------------------------------------------------
------------------------------------------------------------
------------------------------------------------------------
------------------------------------------------------------
-------------M-K-R-Y-R-----CL---T-P--HPS---KA---TAFY-------V
PFYAGFDM----SRH--AR-------------------D-------HN-----LMA----
-RDR-----------SGIEL--------VEFLRSK-------------------------
-----------TQ-WK----K-----R---G--------G---RDHFMVMGR-IAW----
DF----------------------------V----------------------------R
----------EQ-------------------E---------S-------------PN-A-
---W-G-NKLLL-LP-----EV-KNMSS-----------LVIE------AH---P-----
-W----HK---N-----------Q--------HAI-----PYPSYFHPRRR---SEIERW
QKR----M--K-S---K-R-RQ-ILFSF------------A-----GAP-----------
-R--PGL--------------DK-------AS-I----RGQILEQC--------------
------------------------------------------------------------
-----------------------S-SS-PR-------------------------C----
-------KML----R----------------C------E------QGP-----S----I-
-----------C------------------------------------------------
HDPA------------------------EVM--------RL----F--------------
--TNSVFCLQPQ---GD-------S-------------------------F-------TR
R-----SIFDSMLA--G-----------CIPV----------------------------
------FFTE---HS-------------AY-TQYK--WHLP------------K------
-----N----RRS-Y---------S---VY---------------IP-------E-----
---EGM----Q--------GA---G---N-L-SIEQHL-QS-LS--AAH-----------
-----------VEN----------M-------------RRE----------VI-G-----
--------------------------------------------------------LIPS
LTY--------ADP---R-DS--S-----------------------V----D---FTDS
FDL---------AIQG--------------------------------------------
------------------------------------------------------------
------------------------------------------------------------
------------------------------------------------------------
------------------------------------------------------------
------------------------------------------------------------
------------------------------------------------------------
------------------------------------------------------------
-------------------------------------------------------V----
--VSKIA------------------------------------------------
>PAB00066553
IYV-----Y-----D-LPKKFN-------AEL-L-E---------------------Q--
-C-Q----------------------------S---LI-------PW-F-----------
------------------------------------------N----------LCDYV--
TNEGMG---------------K------------------------------PIG-----
--------------------------N-------FY------------------------
------------------------------------------------------------
-----RR------------------WYQTNQYTL----------------------E---
-LVFHS------RI-S-K-H-P-----CL---V-S--SPA---EA---NLFY-------I
PYYGGLDV----TRW--NF-------------------RK-------N-----IS---NE
KRDE-----------LGLEL--------VNWLQGQ-------------------------
-----------PW-WR----R-----H---G--------G---RDHVLVLTK-ISW----
DF-R-------------------------------------------------------R
--S----N--DA-------------------D---------K------------------
---W-G-SRLLH-LP-----EM-KSVTK-----------LLVE------RY---P-----
-W----DM---N-----------E--------IGI-----PHPTFFHPRSD---EDIWLW
QRV----I-ST-S-----P-RP-YLISF------------A-----GAP-----------
-R--P---------------N----ST---ES-I----RSILIEQC--------------
---------------------------------------------------L--------
-----------------------G-KPEA--------------------------C----
-------EFL----N----------------C------N--------------A----G-
--------V--C------------------------------------------------
LSPE------------------------STV--------KL----F--------------
--MKSEFCLQPV---GD-------S-------------------------P-------TR
R-----SVFDSLIA--G-----------CIPV----------------------------
------LFNP---FT-------------AY-YQYP--WHLP------------A------
-----N----QSS-Y---------S---VY---------------IP-------E-----
---EAV----R-----------Q-R---E-I-NVVEAL-QK-IP--EDQ-----------
-----------RKE----------M-------------RRT----------II-Q-----
-------------------------------------------------------EIMPG
LVY--------GDA---D--S--K-------FD-------------KF----Q-----DA
FMI---------SLNN--------------------------------------------
------------------------------------------------------------
------------------------------------------------------------
------------------------------------------------------------
------------------------------------------------------------
------------------------------------------------------------
------------------------------------------------------------
------------------------------------------------------------
-------------------------------------------------------I----
--FWRLE------------------------------------------------
>Pp3c22_13750
VYI-----Y-----E-LAAEFN-------ELI-L-R---------------------N--
-C--T---------------------------G---VE-------AWYS-----------
-------------------------------M----------------------CDDI--
INQGFG---------------V-----------------PLQIPE-----SDPMA-----
--------------SIL-------------------------------------------
------------------------QP----------------------------------
----PSA------------------WFRTDQFTI----------------------E---
-ITFHE------RL-K-I-H-P-----CR---T-T--NTE---EA---SLFY-------I
PFYHGIDL----IKN--LY-------------------N-------TD-----FVA----
-RDR-----------LTLLF--------IKWLRSQ-------------------------
-----------KP-WQ----R-----Y---Q--------G---KRHVLVLGR-IVW----
DF------------------------------I--------------------------R
-------DY-S------------------------------K-------------DK-T-
---W-G-SSLLT-HP-----EL-TNVTK-----------LLIE------RD---I-----
-W--K-D----D-----------T--------LGV-----PYPTSFHPSSE---SDLRAW
QRT----V--R-T---F-K-RH-KFVSL------------A-----GAT-----------
-R------------------DNK--LT---GL-I----RDAVFEQC--------------
---------------------------------------------------A--------
--------------------N----SSR---------------------------C----
-------HSI----A----------------C---------------------N----D-
--------GW-CK-----------------------------------------------
RNPQ------------------------VIV--------QM----G--------------
--LESVFCLQPP---GD-------S-------------------------------P-TR
K-----GIFDSLQT--G-----------CIPV----------------------------
------VFNR---QQ-------------AA-LQYL--SHLP------------G------
-----N----HSD-Y---------S---VI---------------VS-------E-----
---EDVC---------------D-H---N-Y-DIMNHL-SR-IP--LAE-----------
-----------VAR----------M-------------QAN-----------VVN-----
--------------------------------------------------------LIPR
LLY--------RNT---K--L--TGDY-------------------TS----M-----DA
IDV---------AMGS--------------------------------------------
------------------------------------------------------------
------------------------------------------------------------
------------------------------------------------------------
------------------------------------------------------------
------------------------------------------------------------
------------------------------------------------------------
------------------------------------------------------------
-------------------------------------------------------L----
--LTSFD------------------------------------------------
>Pp3c26_14180
VYV-----Y-----E-MDPYFN-------EDM-V-E---------------------H--
-C-D----------------------------K---LN-------IW-N-----------
------------------------------------------N----------WCPSV--
SNEGLG---------------P------------------------------PM------
-------------VN----------TD--------N------------------------
----------------------V-FSD---------------------------------
-----SD------------------WYETNQFML----------------------E---
-RIFHN------RL-K-R-Y-K-----CL---T-K--DSS---RA---AAVF-------V
PFYAGFEI----STK--LW-------------------R-------AN-----ISE----
-RDA-----------APARL--------YSWLAEQ-------------------------
-----------PE-WK----R-----Y---N--------G---RDHFMVGGR-ITW----
DF-R-------------------------------------------------------R
--R----T--DD-------------------E---------S--------------D---
---W-G-NKLFV-LS-----AA-LNMTM-----------LSIE------AS---P-----
-W----HQ---N-----------D--------VGI-----PYPTYFHPSSK---RSIETW
QDR----V--R-A---M-D-RP-SLFSF------------V-----GAP-----------
-R--P---------------GLS-------HS-I----RGVIKDQC--------------
---------------------------------------------------I--------
-----------------------K-S--KQ-------------------------C----
-------RLL----D----------------C--------------K------G----T-
--------L--C------------------------------------------------
QRPH------------------------KVM--------EI----F--------------
--EHSVFCLQPA---GD-------S-------------------------Y-------TR
R-----STFDAMLA--G-----------CIPV----------------------------
------FFHE---YS-------------AY-TQYQ--WHLP------------S------
-----N----HTS-Y---------S---VL---------------ID-------E-----
---GSI----K-----------N-E---T-V-RIEEVL-LK-FT--SNQ-----------
-----------IVS----------M-------------RET----------VI-Q-----
--------------------------------------------------------TIPR
IVY--------ADP---R-AS--S-------IP-------------DV----E-----DA
FDI---------AIQG--------------------------------------------
------------------------------------------------------------
------------------------------------------------------------
------------------------------------------------------------
------------------------------------------------------------
------------------------------------------------------------
------------------------------------------------------------
------------------------------------------------------------
-------------------------------------------------------V----
--IDRIT------------------------------------------------
>Pp3c26_14140
VYV-----Y-----E-MDPYFN-------EDM-V-E---------------------H--
-C-D----------------------------K---LN-------IW-N-----------
------------------------------------------N----------WCPSV--
SNEGLG---------------P------------------------------PM------
-------------VN----------TD--------N------------------------
----------------------V-FSD---------------------------------
-----SD------------------WYETNQFML----------------------E---
-RIFHN------RL-K-R-Y-K-----CL---T-K--DSS---RA---AAVF-------V
PFYAGFEI----STK--LW-------------------R-------AN-----ISE----
-RDA-----------APARL--------YSWLAEQ-------------------------
-----------PE-WK----R-----Y---N--------G---RDHFMVGGR-ITW----
DF-R-------------------------------------------------------R
--R----T--DD-------------------E---------S--------------D---
---W-G-NKLFV-LS-----AA-LNMTM-----------LSIE------AS---P-----
-W----HQ---N-----------D--------VGI-----PYPTYFHPSSK---RSIETW
QDR----V--R-A---M-D-RP-SLFSF------------V-----GAP-----------
-R--P---------------GLS-------HS-I----RGVIKDQC--------------
---------------------------------------------------I--------
-----------------------K-S--KQ-------------------------C----
-------RLL----D----------------C--------------K------G----T-
--------L--C------------------------------------------------
QRPH------------------------KVM--------EI----F--------------
--EHSVFCLQPA---GD-------S-------------------------Y-------TR
R-----STFDAMLA--G-----------CIPV----------------------------
------FFHE---YS-------------AY-TQYQ--WHLP------------S------
-----N----HTS-Y---------S---VL---------------ID-------E-----
---GSI----K-----------N-E---T-V-RIEEVL-LK-FT--SNQ-----------
-----------IVS----------M-------------RET----------VI-Q-----
--------------------------------------------------------TIPR
IVY--------ADP---R-AS--S-------IP-------------DV----E-----DA
FDI---------AIQG--------------------------------------------
------------------------------------------------------------
------------------------------------------------------------
------------------------------------------------------------
------------------------------------------------------------
------------------------------------------------------------
------------------------------------------------------------
------------------------------------------------------------
-------------------------------------------------------V----
--IDRIT------------------------------------------------
>Pp3c25_6620
VYI-----L-----N-VPREFN-------EQL-L-K---------------------E--
-C-H----------------------------K---LK-------DW-S-----------
------------------------------------------D----------MCVAL--
SNAGLG---------------P------------------------------AMV-----
-------------DE--------------------D------------------------
----------------------A-FIR---------------------------------
-----TG------------------WYETNQFAL----------------------E---
-VIFHN------KM-K-Q-Y-D-----CL---T-S--NSS---TA---SAIY-------V
PFYAGLEA----SRT--LW-------------------N-------SD-----IKL----
-RDV-----------VPLKF--------VEWLQKQ-------------------------
-----------PE-WL----A-----H---G--------G---HDHFMVGGR-ITW----
DF-R-------------------------------------------------------R
-----------K-------------------G---------N--------------G---
---W-G-NKLLN-LS-----PM-QNMTT-----------LVIE------SS---T-----
-W----DT---N-----------D--------MGI-----PYPTYFHPSSY---SEIETW
REK----V--R-S---F-Q-RN-VLFSF------------A-----GGK-----------
-R--K---------------DMP-------KL-I----RGQLIDQC--------------
---------------------------------------------------R--------
-----------------------K-S--PF-------------------------C----
-------KLL----S----------------C------DK------GA------------
-----------C------------------------------------------------
QSPQ------------------------PVM--------KL----F--------------
--EESQFCLQPQ---GD-------S-------------------------A-------TR
R-----SIFDSMLA--G-----------CIPV----------------------------
------FFHP---DS--------------Y-SGYS--WHLP------------K------
-----N----QSE-Y---------S---IF---------------IS-------E-----
---DLI----R-----------S-G---D-L-TVESVL-RR-VS--SEA-----------
-----------IQQ----------M-------------RDK----------IL-E-----
--------------------------------------------------------LIPN
FVY--------ADP---R-MS---------ILE-------------ES----T-----DA
FGI---------AMKG--------------------------------------------
------------------------------------------------------------
------------------------------------------------------------
------------------------------------------------------------
------------------------------------------------------------
------------------------------------------------------------
------------------------------------------------------------
------------------------------------------------------------
-------------------------------------------------------V----
--LERI-------------------------------------------------
>Pp3c13_10590
VHM-----Y-----D-IPPSFN-------TAL-L-Q---------------------F--
-C-EG---------------------------G---LV-------HW-------------
-------------------------------I----------K----------FCKHY--
QNHGFG---------------E--------------------------------RV----
--------------M---------------------------------------------
----------------------------------------ASAS-M--------------
---FRDD------------------WYRTDAYML----------------------E---
-VIFFE------RM-K-S-Y-Q-----CL---T-D--SPV---NA---DIFY-------V
PFFAGLDA----LPY--LY-------------------N-------ES-----MR-----
-LQQ-----------QGLEL--------LDWLRQN-------------------------
--------AT-ES-WR----R-----Y---G--------G---QDHFMIAGR-TAW----
DF------------------------------A--------------------------H
-------PE-EG-------------------------------------------GK-D-
---W-G-TSLFD-LD-----AM-KHVTF-----------MVLE------RR---P-----
-W--R-P----N-----------E--------QAI-----PYPVGFHPSSS---ASLELW
IHR----V--R-D---T-K-RT-ALFSF------------S-----GAL-----------
-R--PGQ------------VG----------S-I----RDQLSQQC--------------
---------------------------------------------------A--------
--------------------N--A-ST---------------------------KC----
-------SRL----D----------------C---------------------A----T-
--------IK-CS-----------------------------------------------
HNPE------------------------PIY--------DS----L--------------
--LQADFCLQPR---GD-------T-------------------------------A-TR
R-----STIDSIVS--G-----------CIPV----------------------------
------LFHK---DT-------------AE-TQYT--WHLP------------S------
-----D----LDT-Y---------S---VF---------------IP-------E-----
---DCVM---------------N-G---T-C-IVKDSL-KQ-IT--PAQ-----------
-----------VRK----------M-------------REK----------LI-S-----
--------------------------------------------------------MIPN
VLY--------RY----P--S--G-TD----FAQ------------TV----T-----DA
FDL---------AIEG--------------------------------------------
------------------------------------------------------------
------------------------------------------------------------
------------------------------------------------------------
------------------------------------------------------------
------------------------------------------------------------
------------------------------------------------------------
------------------------------------------------------------
-------------------------------------------------------M----
--RQKVD------------------------------------------------
>Pp3c13_15720
VYT-----Y-----D-LPPSMN-------IDI-L-K---------------------N--
-C-SG---------------------------K---LV-------PW-------------
-------------------------------L----------N----------FCAHH--
QNYGFG---------------I--------------------------------AV----
--------------N---------------------------------------------
----------------------------------------TTNN-N--------------
---FRKD------------------WYGTDAYML----------------------E---
-VIFYE------RM-R-T-Y-T-----CR---T-S--NPG---EA---DLFF-------I
PFFSGLEA----LPY--LY-------------------T-------DG-----KR-----
-RLQ-----------QGREL--------VEWLEAN-------------------------
--------AT-QT-WR----R-----H---G--------G---HDHFLIAGR-TAW----
DF------------------------------C--------------------------R
-------PL-TA-------------------------------------------VT-W-
---W-G-TSLFS-NP-----EM-ENTTA-----------MLLE------RR---S-----
-W--R-G----D-----------E--------MAV-----PYPVGFHPSTS---ASLQSW
IKL----V--R-S---S-T-RK-YLFSF------------S-----GAL-----------
-R--PQL------------VF----------S-I----REILSQQC--------------
---------------------------------------------------T--------
--------------------Q--A-GS---------------------------AC----
-------SRL----D----------------C---------------------G----K-
--------IK-CS-----------------------------------------------
HEPQ------------------------PIY--------TS----L--------------
--LQAKFCLQPR---GD-------T-------------------------------A-TR
R-----SVIDSIVS--G-----------CIPV----------------------------
------FFHK---DT-------------AF-TQYR--WHLP------------N------
-----D----YDN-F---------S---VF---------------ID-------E-----
---EDIK---------------N-G---K-A-DVKKIL-EG-YS--AKQ-----------
-----------VEQ----------M-------------RER----------LI-G-----
--------------------------------------------------------IIPN
VLY--------RH----P--K--S-KD----LSE------------SM----R-----DA
FDL---------TIEG--------------------------------------------
------------------------------------------------------------
------------------------------------------------------------
------------------------------------------------------------
------------------------------------------------------------
------------------------------------------------------------
------------------------------------------------------------
------------------------------------------------------------
-------------------------------------------------------M----
--AQKAI------------------------------------------------
>Pp3c13_10710
VHM-----Y-----D-MPKEFN-------TKL-L-E---------------------L--
-C-DG---------------------------E---LV-------DW-------------
-------------------------------I----------H----------FCKHC--
KNFGFG---------------E--------------------------------KV----
--------------N---------------------------------------------
----------------------------------------TTNE-I--------------
---FQKD------------------WYGTDAYML----------------------E---
-VIFFK------RM-R-H-Y-P-----CL---T-T--SPD---NA---DIFF-------I
PYFAGLDA----LPY--LY-------------------N-------ST-----KR-----
-FDK-----------QGYEV--------LAWLRSK-------------------------
--------AA-KS-WA----R-----Y---G--------G---VDHFMIAGR-TGW----
DF------------------------------G--------------------------T
-------PS-A---------------------------------------------D-G-
---W-G-TWLFG-LP-----GF-ENITF-----------MELE------RR---P-----
-W--R-S----Q-----------E--------QAI-----PYPVGYHPSSA---ASLERW
IER----V--R-S---S-V-RT-ALFSF------------S-----GAL-----------
-R--PNL------------------------S-I----RGMLSNEC--------------
---------------------------------------------------V--------
--------------------N--A-TT---------------------------EC----
-------ARL----D----------------C---------------------A----K-
--------IS-CS-----------------------------------------------
HNPV------------------------PIY--------ES----L--------------
--LTADFCLQPR---GD-------T-------------------------------A-TR
R-----STIDSIVS--G-----------CIPV----------------------------
------LFHE---DS-------------AE-KQYI--WHLP------------E------
-----D----YKN-F---------S---VF---------------IH-------E-----
---DCVT---------------S-G---K-C-VVRDIL-KR-IP--QSE-----------
-----------VLK----------K-------------REK----------LI-S-----
--------------------------------------------------------MIPS
VVY--------RH----P--L--A-SD----FLQ------------------K-----DA
FDL---------AIDG--------------------------------------------
------------------------------------------------------------
------------------------------------------------------------
------------------------------------------------------------
------------------------------------------------------------
------------------------------------------------------------
------------------------------------------------------------
------------------------------------------------------------
-------------------------------------------------------M----
--LRKAA------------------------------------------------
>Pp3c14_11970
VYV-----Y-----D-LPPEFN-------VHL-T-E---------------------R--
-C-D----------------------------S---MI-------PW-F-----------
------------------------------------------N----------LCDFF--
ADSGIG---------------K------------------------------PVNS----
-------------MD-----------N--------G------------------------
--------------------TQI-F---------------LPA-----------------
-----DR------------------WFSTHQYAL----------------------E---
-LVSHA------RI-M-K-Y-K-----CR---T-E--DPN---LA---NLFY-------I
PYYGGLDV----IRW--HF-------------------DL-------N-----AT---NT
NRDA-----------LGWKL--------VRWLEKQ-------------------------
-----------PS-WR----R-----R---G--------G---LDHLLVLGK-ISW----
DF-R-------------------------------------------------------R
--Q----L--R--------------------G---------N------------------
---W-G-SRLLE-FP-----EI-QNMMR-----------VMIE------RN---P-----
-W----SK---N-----------D--------IGV-----PHPTYFHPKSA---SDIDTW
LQH----V-KS-Q-----E-RT-SLVAF------------V-----GKE-----------
-R--R---------------N----DP---TN-V----RSALVRQC--------------
---------------------------------------------------R--------
--------------------G--A-SSEAV-------------------------C----
-------RFV----E----------------C------K--------------K----D-
--------L--C------------------------------------------------
QHPV------------------------FVT--------KT----F--------------
--VTSQFCMQPV---GD-------S-------------------------P-------TR
R-----SVFDSLIA--G-----------CIPV----------------------------
------LFHP---AT-------------AY-LQYA--WHLP------------R------
-----N----ESS-W---------S---VY---------------IS-------E-----
---DEV----R-----------E-G---R-V-NAVDVL-KK-IS--TAE-----------
-----------MDA----------M-------------RET----------IL-N-----
-------------------------------------------------------TVIPG
LLY--------SAP---G--S--D-------VS-------------PY----K-----DA
FDI---------TIEQ--------------------------------------------
------------------------------------------------------------
------------------------------------------------------------
------------------------------------------------------------
------------------------------------------------------------
------------------------------------------------------------
------------------------------------------------------------
------------------------------------------------------------
-------------------------------------------------------L----
--LHHTA------------------------------------------------
>Pp3c17_6760
VFV-----Y-----D-LPSEFN-------TEL-I-N---------------------R--
-C-D----------------------------S---LF-------PW-F-----------
------------------------------------------N----------LCDYF--
SDSGIG---------------K------------------------------PVNS----
-------------MD-----------N--------G------------------------
--------------------TQI-F---------------VPA-----------------
-----DR------------------WFSTHQYAL----------------------E---
-LISHA------RI-M-K-Y-K-----CR---T-E--DPD---LA---SLFY-------I
PYYGGLDV----IRW--HF-------------------DP-------N-----AT---NE
NRDA-----------LGWKL--------VRWLENK-------------------------
-----------PS-WT----R-----R---G--------G---IDHVLVLGK-ISW----
DF-R-------------------------------------------------------R
--Q----D--S--------------------G---------S------------------
---W-G-SRLLE-FP-----DL-QKVMR-----------VLIE------RN---P-----
-W----AK---D-----------D--------IGA-----PHPTYFHPSSA---SDIDAW
LHH----V-KR-Q-----E-RT-SLVTF------------V-----GKE-----------
-R--R---------------D----DP---AN-V----RSALVEQC--------------
---------------------------------------------------R--------
--------------------E--A-FSEAD-------------------------C----
-------RFV----E----------------C------N--------------K----N-
--------L--C------------------------------------------------
QQPA------------------------YVI--------KA----F--------------
--LMTHFCMQPV---GD-------S-------------------------P-------TR
R-----SLFDSLIA--G-----------CIPV----------------------------
------LFHP---QT-------------AY-LQYP--WHLP------------Q------
-----N----ESS-W---------S---VY---------------IS-------E-----
---DEV----R-----------A-G---R-I-NVIDVL-KK-IS--TAE-----------
-----------RSA----------M-------------RET----------II-N-----
-------------------------------------------------------SIIPG
LIY--------SIP---G--S--D-------VS-------------PY----R-----DA
FDI---------TIDQ--------------------------------------------
------------------------------------------------------------
------------------------------------------------------------
------------------------------------------------------------
------------------------------------------------------------
------------------------------------------------------------
------------------------------------------------------------
------------------------------------------------------------
-------------------------------------------------------L----
--LYRSA------------------------------------------------
>Pp3c16_19330
VHV-----L-----D-VPKEFN-------EQL-L-Q---------------------E--
-C-H----------------------------T---LK-------DW-S-----------
------------------------------------------D----------MCVAL--
SNAGLG---------------P------------------------------AMV-----
-------------DE--------------------D------------------------
----------------------A-FTS---------------------------------
-----SG------------------WYETNQFAL----------------------E---
-VIFHN------RM-R-Q-Y-D-----CL---T-V--DPS---MA---SAIY-------V
PFYPGLEA----SRT--LW-------------------S-------SD-----IKA----
-RDT-----------IPLKF--------VEWLQKQ-------------------------
-----------PE-WA----A-----H---G--------G---IDHFMVGGR-ITW----
DF-R-------------------------------------------------------R
-----------Q-------------------G---------N--------------S---
---W-G-NKLLT-LP-----PM-QNMTT-----------LVIE------AS---T-----
-W----NT---N-----------D--------MGI-----PYPTYFHPSCD---SEIRAW
QQK----V--R-S---F-Q-RN-VLFSF------------A-----GGK-----------
-R--D---------------NMA-------RL-I----RGQVIDQC--------------
---------------------------------------------------G--------
-----------------------R-S--PL-------------------------C----
-------KLL----S----------------C------DR------GA------------
-----------C------------------------------------------------
QSPQ------------------------PVM--------KL----F--------------
--KESQFCLQPQ---GD-------S-------------------------A-------TR
R-----SIFDSMLA--G-----------CIPV----------------------------
------FFHP---ES--------------Y-SGYV--WHLP------------K------
-----N----QSE-Y---------S---IF---------------IS-------E-----
---DQI----R-----------K-G---V-L-TVENVL-RG-VE--TET-----------
-----------IQR----------M-------------RER----------II-G-----
--------------------------------------------------------LIPN
LVY--------ADP---R-MS---------ILE-------------ES----T-----DA
FGI---------TIKG--------------------------------------------
------------------------------------------------------------
------------------------------------------------------------
------------------------------------------------------------
------------------------------------------------------------
------------------------------------------------------------
------------------------------------------------------------
------------------------------------------------------------
-------------------------------------------------------V----
--LETI-------------------------------------------------
>Pp3c19_15740
IYI-----Y-----N-LAKEFN-------RLV-V-E---------------------Q--
-C--S---------------------------N---WE-------AWPN-----------
-------------------------------M----------------------CEDI--
SNQGFG---------------V-----------------PLQVPA-----SDPMA-----
--------------SIL-------------------------------------------
------------------------QP----------------------------------
----PDA------------------WFRTDQFTL----------------------E---
-IVFHE------RL-K-V-H-P-----CL---T-K--NSE---EA---SLFY-------L
PFYHGLDL----AQN--LY-------------------N-------SD-----LAV----
-RDR-----------LNELF--------VKWLRSQ-------------------------
-----------KP-WQ----R-----H---H--------G---KRHVLVLGR-IVW----
DF------------------------------V--------------------------R
-------KI-G------------------------------K-------------DA-S-
---W-G-SSLLT-QP-----EL-TNVTK-----------LLIE------RS---L-----
-W--E-D----S-----------M--------LGI-----PYPTAFHPSSE---SDLRAW
QHT----V--R-T---F-D-RR-QLVSL------------A-----GST-----------
-R------------------TKK--LT---GV-I----RDEVFDQC--------------
---------------------------------------------------T--------
--------------------N----SIS---------------------------C----
-------RTI----F----------------C---------------------N----I-
--------ER-CV-----------------------------------------------
ERPQ------------------------IIL--------KM----G--------------
--LESVFCLQPP---GD-------S-------------------------------S-TR
K-----GVFDSLET--G-----------CIPV----------------------------
------IFNK---HQ-------------AP-NQYL--MHLP------------A------
-----D----HND-Y---------S---VL---------------VP-------E-----
---EEVC---------------N-R---T-F-DIMEHL-SK-IP--PSE-----------
-----------IAR----------K-------------QKC-----------IVD-----
--------------------------------------------------------LIPR
LLY--------RHP---K--P--VGEY-------------------TS----R-----DA
FDV---------AMDG--------------------------------------------
------------------------------------------------------------
------------------------------------------------------------
------------------------------------------------------------
------------------------------------------------------------
------------------------------------------------------------
------------------------------------------------------------
------------------------------------------------------------
-------------------------------------------------------L----
--MARFD------------------------------------------------
>Pp3c18_14230
VYM-----Y-----D-PPTEFT-------VDI-I-K---------------------N--
-C--Q---------------------------N---WS-------TWWT-----------
-------------------------------M----------------------CEDA--
QNGGFG---------------V-----------------RLRLRK-----SDPLS-----
--------------SIT-------------------------------------------
------------------------QP----------------------------------
----PDS------------------WYRTEQFTL----------------------D---
-MSWHS------RM-K-T-Y-P-----CL---T-D--DPN---EA---SIFY-------V
PFYHSPDL----TRN--LK-------------------N-------PN-----MTE----
-TDY-----------LTTRF--------VKWLGKQ-------------------------
-----------AP-YQ----R-----Y---G--------G---RRHFIVMGR-IFW----
DH------------------------------N--------------------------R
-------LF-N------------------------------S-------------TH-G-
---W-G-SSLFS-QP-----EL-KNVFK-----------VMIE------RS---E-----
-W--A-A----D-----------T--------IAI-----PYPTNFHPTSE---AALQAW
EAK----I--R-V---A-K-RT-KLISF------------A-----ASD-----------
-R------------------SRN--MT---GM-V----RGELFDQC--------------
---------------------------------------------------S--------
--------------------K----SKT---------------------------C----
-------NHV----I----------------C---------------------S----T-
--------EL-CV-----------------------------------------------
FRPQ------------------------TIY--------KI----S--------------
--LESVFCLEPG---GD-------S-------------------------------P-TR
K-----GIFDSLIT--G-----------CIPV----------------------------
------LFNT---NQ-------------AV-KMYL--WHLP------------G------
-----N----GSD-Y---------S---IL---------------ID-------E-----
---NKVV---------------N-D---H-Y-DVMQHL-ER-IP--KEE-----------
-----------IAR----------I-------------QEN-----------IFA-----
--------------------------------------------------------MFPR
LLY--------RNT---K--L--TGEY-------------------KT----K-----DA
FDI---------TIDK--------------------------------------------
------------------------------------------------------------
------------------------------------------------------------
------------------------------------------------------------
------------------------------------------------------------
------------------------------------------------------------
------------------------------------------------------------
------------------------------------------------------------
-------------------------------------------------------L----
--LQKLP------------------------------------------------
>Pp3c1_25640
VYV-----Y-----D-LPPEFN-------TDI-A-A---------------------R--
-C-D----------------------------S---LF-------PW-F-----------
------------------------------------------N----------LCDYF--
VDSGIG---------------K------------------------------PVNT----
-------------AS-----------D--------G------------------------
--------------------KQI-M---------------VPA-----------------
-----DR------------------WFNTHQYAL----------------------E---
-LVSHA------RI-K-K-Y-K-----CL---T-E--DPD---QA---SLFY-------I
PFYAGLDV----IRW--HF-------------------AK-------N-----TT---NE
KRDE-----------LTWKL--------LSWLEQK-------------------------
-----------PS-WS----R-----R---G--------G---FDHVMVLGK-ISW----
DF-H-------------------------------------------------------R
--N----L--KY-------------------G---------S------------------
---W-G-SSMLE-LP-----QT-QNVTK-----------VLIE------RN---P-----
-W----VK---K-----------E--------IAA-----PHPTFFHPKSA---ADIDTW
LNH----I-RS-Q-----E-RF-SLVTF------------V-----GKG-----------
-R------------------------PG-TTN-V----RQQLIEQC--------------
---------------------------------------------------R--------
--------------------N--A-SSEAD-------------------------C----
-------RIV----E----------------C------D--------------N----N-
--------L--C------------------------------------------------
QNPA------------------------YVN--------GA----F--------------
--LSTHFCMQPV---GD-------S-------------------------P-------TR
R-----SVFDSLIT--G-----------CIPV----------------------------
------LFHP---CT-------------AH-VQYL--WHLP------------A------
-----N----ETS-W---------S---VY---------------IS-------E-----
---DDV----K-----------E-G---T-A-NVVEIL-KK-IP--NHE-----------
-----------RDA----------M-------------RET----------II-K-----
-------------------------------------------------------TIVPG
LLY--------GAP---G--S--D-------VS-------------PY----R-----DA
FDI---------TIEN--------------------------------------------
------------------------------------------------------------
------------------------------------------------------------
------------------------------------------------------------
------------------------------------------------------------
------------------------------------------------------------
------------------------------------------------------------
------------------------------------------------------------
-------------------------------------------------------L----
--LHRVS------------------------------------------------
>Pp3c4_25210
VHM-----Y-----D-MPEVFN-------TKI-L-E---------------------F--
-C-DG---------------------------K---LV-------HW-------------
-------------------------------I----------H----------FCNHY--
KNYGFG---------------E--------------------------------IV----
--------------N---------------------------------------------
----------------------------------------TTNS-M--------------
---FRDD------------------WYGTDAYML----------------------E---
-VIIFE------RM-R-S-Y-P-----CL---A-D--KPA---NA---DIFY-------I
PFFAGLDA----LPY--LY-------------------N-------DT-----RK-----
-MDK-----------QGHEV--------ISWLRAN-------------------------
--------AA-ES-WA----R-----Y---G--------G---QDHFMIAGR-TAF----
DF------------------------------G--------------------------I
-------PT-M---------------------------------------------D-D-
---W-G-TCLLD-LE-----EM-QNVTF-----------MVLE------RR---P-----
-W--R-S----L-----------E--------QAI-----PYPVGFHPSNA---ASLNSW
IER----V--R-K---S-A-RT-HLFSF------------T-----GAL-----------
-R--PTL------------------------S-I----RRMLSNEC--------------
---------------------------------------------------E--------
--------------------N--A-AT---------------------------EC----
-------SRL----D----------------C---------------------A----K-
--------VS-CS-----------------------------------------------
HNPV------------------------PIY--------ES----L--------------
--LRANFCLQPR---GD-------T-------------------------------A-TR
R-----STIDSIVS--G-----------CIPV----------------------------
------LFHE---DS-------------AQ-KQYM--WHFP------------E------
-----D----YRT-F---------S---VF---------------IH-------E-----
---DCVT---------------N-G---T-C-IVRDIL-KK-IK--PAE-----------
-----------VIK----------M-------------REK----------LI-S-----
--------------------------------------------------------MIPN
VLY--------RN----P--S--D-VN----FPY------------------I-----DA
FDL---------TIEG--------------------------------------------
------------------------------------------------------------
------------------------------------------------------------
------------------------------------------------------------
------------------------------------------------------------
------------------------------------------------------------
------------------------------------------------------------
------------------------------------------------------------
-------------------------------------------------------M----
--VRKAT------------------------------------------------
>Pp3c3_21190
VYM-----Y-----D-LPSTMN-------TDI-L-K---------------------N--
-C-SG---------------------------N---LV-------KW-------------
-------------------------------L----------N----------FCPHH--
KNHGFG---------------A--------------------------------VV----
--------------N---------------------------------------------
----------------------------------------ATVE-V--------------
---FRQD------------------WYGTDAYML----------------------E---
-VIFYE------RM-Q-T-Y-S-----CR---T-S--DPA---EA---DLFF-------I
PYFAGLDA----LPY--LY-------------------T-------DS-----KR-----
-ELQ-----------QGREV--------VEWLEEN-------------------------
--------AP-KT-WR----R-----H---G--------G---HDHFYIAGR-TAW----
DF------------------------------C--------------------------R
-------PL-TK-------------------------------------------VN-W-
---W-G-TSLFN-NP-----EM-ENTTA-----------MVLE------RR---P-----
-W--R-D----D-----------E--------VAI-----PYPVGFHPSTS---ATLHSW
IEV----V--R-S---S-P-RK-HLFSF------------S-----GAL-----------
-R--PHL------------TI----------S-I----REILSRQC--------------
---------------------------------------------------S--------
--------------------E--A-GN---------------------------AC----
-------SRL----D----------------C---------------------G----K-
--------IK-CS-----------------------------------------------
HEPE------------------------PIY--------TS----L--------------
--LQATFCLQPR---GD-------T-------------------------------S-TR
R-----SVIDSIVS--G-----------CIPV----------------------------
------FFHE---DT-------------AY-TQYH--WFLP------------K------
-----D----YEN-F---------S---VF---------------ID-------E-----
---KDMK---------------D-G---N-A-DVSKIL-GA-YT--AKQ-----------
-----------VEQ----------I-------------RER----------LI-K-----
--------------------------------------------------------IIPN
VLY--------RH----P--E--S-TD----LAE------------SM----R-----DA
FDL---------TLEG--------------------------------------------
------------------------------------------------------------
------------------------------------------------------------
------------------------------------------------------------
------------------------------------------------------------
------------------------------------------------------------
------------------------------------------------------------
------------------------------------------------------------
-------------------------------------------------------M----
--ARKVA------------------------------------------------
>Pp3c3_1830
VYV-----Y-----N-ISEVYN-------REF-V-R---------------------E--
-C-A-----------------------------------------SFKKG----------
-----------------------------------------RD----------LCMYM--
ENLGMG----RGFGFGVDHGGP--------------------------------------
---------------------------------VGG------------------------
----------------E-------------------------------------------
---SEQG-------P----------WYNTWQFAL----------------------E---
-LYFHE------RL-L-R-H-P-----CV---T----ERK--DLA---TAFF-------L
PYYAGMDL---SRRF-------------------------------TH-----RLA----
-KDE-----------LYMNL--------GKWLQGR-------------------------
-----------ES-WK---LR-----E------------G---RDHFMVLGR-IAS----
DF-H-------------------------------------------------------R
----------EG-------------------G---------D-------------RD---
---W-G-NRMLR-QK-----AF-KEMVV-----------VAIEHTYGRFREG--A-----
------SI--DN-----------E--------IAI-----PYPTYFHASSDGEIQSLIAW
LGQ---GL----------Q-RV-SLATM------------A-----AGQ-----------
-RS-P---------------------S---TNKM----RYRLMTQC--------------
------------------------------------------------------------
-------------------------GDDPR-------------------------C----
-------TLL----R----------------CVGHE-SSSSLPDQIGNIS---S----SM
KLEGKTLDVP-C------------------------------------------------
NNPQ------------------------VLL--------NA----M--------------
--HQSEFCLQPP---GD-------S-------------------------------P-TR
R-----SFFDSMLV--G-----------CIPV----------------------------
------IFHR---EA-------------AW-SQYV--HHLP------------E------
-----N----GES-Y---------S---VF---------------IP-------------
---MALA--IK-----------------S---NVLNIL-SE-IK--ESK-----------
-----------IKE----------M-------------RAN----------IA-K-----
--------------------------------------------------------LIPR
ILYARLS----ESP--TG-KS--NSAD-------------------------Q---TLDA
FDI---------ALDQ--------------------------------------------
------------------------------------------------------------
------------------------------------------------------------
------------------------------------------------------------
------------------------------------------------------------
------------------------------------------------------------
------------------------------------------------------------
------------------------------------------------------------
-------------------------------------------------------V----
--LKRIT------------------------------------------------
>Pp3c3_2340
VYV-----Y-----E-LDPCFN-------EDF-V-T---------------------Q--
-C-E----------------------------K---V--------LW-E-----------
------------------------------------------T----------MCPSV--
TNAGLG---------------P------------------------------PL------
-------------DN----------ID--------D------------------------
----------------------V-LSD---------------------------------
-----LD------------------WYATNQFML----------------------E---
-LIFHN------RM-R-Q-Y-K-----CL---I-R--DSS---RA---DAIF-------V
PFYAGLEI----TTK--LW-------------------G-------AN-----IAE----
-RDD-----------APEKL--------QSWLANR-------------------------
-----------AE-WK----R-----F---N--------G---HDHFLVAGR-ITW----
DF-R-------------------------------------------------------R
--P----S--DQ-------------------E---------T--------------D---
---W-G-NKLFV-SP-----LG-ANMTF-----------LTIE------AS---T-----
-W----DD---N-----------D--------FAI-----PYPTYFHPSSK---TSIVHW
QNK----M--R-A---I-D-RP-FLFSF------------V-----GAP-----------
-R--P---------------ALS-------YS-I----RGNIVNQC--------------
---------------------------------------------------I--------
-----------------------H-S--NH-------------------------C----
-------RLL----D----------------C--------------R------E----N-
--------V--C------------------------------------------------
TMPE------------------------KVM--------EV----F--------------
--EHSIFCLQPP---GD-------S-------------------------Y-------TR
R-----STFDAMLA--G-----------CIPV----------------------------
------FFHP---YS-------------AY-VQYE--WHLP------------I------
-----N----HSS-Y---------S---VL---------------ID-------E-----
---RLI----L-----------N-N---T-I-RIEEVL-LK-FT--PEQ-----------
-----------IVN----------M-------------RRM----------VI-H-----
--------------------------------------------------------ILPR
IVY--------ADP---RLPS--P-------LP-------------DV----E-----DA
FDI---------TLQA--------------------------------------------
------------------------------------------------------------
------------------------------------------------------------
------------------------------------------------------------
------------------------------------------------------------
------------------------------------------------------------
------------------------------------------------------------
------------------------------------------------------------
-------------------------------------------------------V----
--IERIA------------------------------------------------
>Pp3c6_14300
IYV-----Y-----D-LPPEFN-------VDL-V-K---------------------R--
-C-D----------------------------S---LL-------PW-F-----------
------------------------------------------G----------LCEYF--
ENSGLG---------------K------------------------------PVASD---
-----------QRKN-----------R--------S------------------------
--------------------SQI-L---------------QPI-----------------
-----ER------------------WFNTHH-----------------------------
-------------------------------------------KA---PLFY-------V
PYYGGVDV----IRW--HW-------------------AL-------N-----AT---NE
KQDA-----------LGRQL----------------------------------------
------------------------------------------------------------
------------------------------------------------------------
------------------------------------------------------------
---------------------M-QKVTK-----------LLIE------RN---P-----
-W----HR---N-----------D--------IDM-----PHPTFFHPKST---SDIRRW
LAQ----V-ES-H-----S-GT-NLPSF------------V-----GKD-----------
-L--H---------------L----DP---NN-V----RDTLIRQC--------------
---------------------------------------------------H--------
--------------------N--A-SANND-------------------------C----
-------KFL----E----------------C------E--------------R----D-
--------K--C------------------------------------------------
IM----------------------------------------------------------
------------------------------------------------------------
-------------------------------V----------------------------
------LFNP---CM-------------AY-PQYP--WHLP------------R------
-----N----MSS-W---------S---VY---------------VS-------E-----
---NDV----K-----------T-G---N-V-NVMDFL-RK-IS--SHD-----------
-----------RIK----------M-------------RRV----------II-N-----
-------------------------------------------------------DIIPK
IIY--------AEP---G--A--D-------VA-------------PF----Q-----DA
FNI---------VLEN--------------------------------------------
------------------------------------------------------------
------------------------------------------------------------
------------------------------------------------------------
------------------------------------------------------------
------------------------------------------------------------
------------------------------------------------------------
------------------------------------------------------------
-------------------------------------------------------L----
--LHRAS------------------------------------------------
>Pp3c5_12240
IYV-----Y-----D-LPSEFN-------VDL-V-K---------------------R--
-C-D----------------------------S---LL-------PW-F-----------
------------------------------------------G----------LCEYF--
QNSGFG---------------R------------------------------VVAPE---
-----------GGKN-----------D--------S------------------------
--------------------SQI-L---------------QPA-----------------
-----KR------------------WFNTHQYSL----------------------E---
-LVSHA------RI-L-K-Y-R-----CR---T-D--DQS---KA---SLFY-------I
PYYGGLDV----IRW--HW-------------------AL-------N-----AT---NE
KRDA-----------LGRKL--------VRWLENQ-------------------------
-----------PS-WN----R-----R---G--------G---LDHVLVLGK-ISW----
DF-R-------------------------------------------------------R
--Q----I--T--------------------G---------D------------------
---W-G-SRLLE-FS-----EM-QKVTK-----------LLIE------RN---P-----
-W----HK---N-----------D--------IGV-----PHPTFFHPKSA---SDIRRW
LTH----V-ES-Q-----D-RK-NLASF------------V-----GKD-----------
-R--H---------------L----DP---NN-V----RGALIDQC--------------
---------------------------------------------------R--------
--------------------N--A-SAHND-------------------------C----
-------FFL----E----------------C------E--------------R----D-
--------K--C------------------------------------------------
LLPA------------------------YVT--------RV----F--------------
--LTSHFCMQPP---GD-------S-------------------------P-------TR
R-----SVFDSLVA--G-----------CIPV----------------------------
------LFHP---CT-------------AY-LQYP--WHLP------------S------
-----N----TSS-W---------S---VY---------------IS-------E-----
---NDV----K-----------S-G---K-V-NVMDVL-KK-IS--KHD-----------
-----------RDA----------M-------------RRV----------IL-K-----
-------------------------------------------------------DIIPK
IIY--------GEP---G--A--D-------IA-------------PF----K-----DA
FDI---------VLEN--------------------------------------------
------------------------------------------------------------
------------------------------------------------------------
------------------------------------------------------------
------------------------------------------------------------
------------------------------------------------------------
------------------------------------------------------------
------------------------------------------------------------
-------------------------------------------------------L----
--LYRAA------------------------------------------------
>SMO117G0076
VYI-----H-----P-LPPQFN-------RQI-L-E---------------------R--
ACCGS---------------------------S---QT-------PITW-----------
-------------------------------M----------------------CDRL--
GNHGLG---------------LPAR------------------------MASLVS-----
--------------SCRL------------------------------------------
------------------------LP----------------------------------
----ASS------------------WYRTGQFAV----------------------E---
-IMIHE------RF-R-R-Y-Q-----CL---T-D--DPH---LA---NLFY-------I
PYYAGLDV----SQY--LF-------------------T-------KQ-----VQM----
-RDK-----------LGQRL--------LGYLQGN-------------------------
-----------RH-WN----R-----K---R--------G---RDHVLVLGR-IVW----
DF------------------------------G--------------------------R
-------SE-E------------------------------N-------------HE-S-
---W-G-SSLLS-IQ-----EL-DNATK-----------LLIE------RD---V-----
-W--R-S----S-----------Q--------MAL-----PYPTGFHPDSR---REIDEW
LAV----V--N-G---S-S-RD-LLVSF------------A-----GAL-----------
-R-----------------DGNG--ST---AT-M----RRSLRRQC--------------
---------------------------------------------------Q--------
--------------------R----HES--------------------------LC----
-------TIL----R----------------C---------------------E----R-
--------IN-CE-----------------------------------------------
ENPE------------------------IVT--------CV----A--------------
--LRSIFCLMPP---GD-------S-------------------------------P-TR
K-----GFFDGLVA--G-----------CIPV----------------------------
------VFSE---HT-------------AY-TQYL--WHLP------------R------
-----D----PES-Y---------S---IF---------------FP-------H-----
---HSVI---------------D-G---S-I-DVIQEL-AR-IP--AAR-----------
-----------VTS----------M-------------QDA-----------VAR-----
--------------------------------------------------------IIPR
IIY--------AKS---S--L--D----------------------GY----P-----DA
FDI---------ALEK--------------------------------------------
------------------------------------------------------------
------------------------------------------------------------
------------------------------------------------------------
------------------------------------------------------------
------------------------------------------------------------
------------------------------------------------------------
------------------------------------------------------------
-------------------------------------------------------L----
--L----------------------------------------------------
>SMO137G0362
VFV-----Y-----D-LPEKFN-------VEL-V-R---------------------S--
-C-D----------------------------S---LN-------PW-K-----------
------------------------------------------S----------MCSAL--
SNSGLG---------------P------------------------------PLGK----
---------------IS--------SS------SSS------------------------
----------------------SW------------------------------------
-----RS------------------WHATDQFSG----------------------E---
-IIFHR------RM-L-D-H-R-----CR---T-L--DPD---GA---SAFF-------V
PFYAGLDI----SRN--LW---------------------------AS----GKSS--SD
-VDS-----------LGEQL--------LHWLQRQH------------------------
-----------PH-FN----R-----S---G--------G---ADHFLVAGR-ISW----
DF-R-------------------------------------------------------R
M------P--S------------------------------------------AAGE---
---W-G-SSLFH-QI-----EM-RSVKR-----------LVIE------RN---P-----
-W---------D---------DSE--------LGV-----PYPTSFHPSSD---EDLAQW
VEF----V--Q-G---S-P-RP-HLVAF------------A-----GSP-----------
-R----------------------------PG-YRSDFRQVLLGQC--------------
---------------------------------------------------R--------
--------------------A--A-QRG-I-------------------------S----
-------GCL----D----------------C------TAD-----------TA----G-
-----------CT---------------------------------------------S-
DPL-------------------------RVT--------KL----F--------------
--LSSVFCLQPR---GD-------S-------------------------F-------TR
K-----SLFDSLIS--G-----------CIPV----------------------------
------LFWN---QS-------------AY-WQYE--LYLP------------R------
-----D----PEE-Y---------S---VF---------------IP-------H-----
---QSV----K-----------N-G---T---NVLDVL-QG-VS--RER-----------
-----------IGR----------M-------------QRA----------VL-R-----
--------------------------------------------------------ILPG
LVY--------ASS------S--SGRRW------------------------A-----DA
FEV---------AVDG--------------------------------------------
------------------------------------------------------------
------------------------------------------------------------
------------------------------------------------------------
------------------------------------------------------------
------------------------------------------------------------
------------------------------------------------------------
------------------------------------------------------------
-------------------------------------------------------V----
--LGRIK------------------------------------------------
>SMO143G0170
VFM-----Y-----E-LPRKFN-------LEV-L-E---------------------K--
-C-D----------------------------K---MV-------SW-------------
-------------------------------L----------T----------FCDHF--
INHGFG---------------K--------------------------------AL----
--------------A---------------------------------------------
---------------------------------------------G--------------
---ANSS------------------WYATDPYML----------------------E---
-VIFHE------RM-R-R-Y-R-----CL---V-N--SPR---EA---DAFF-------I
PYYAGLDA----LRF--LY-------------------G-------AD----NLN-----
-RHE-----------QGVDL--------VKFLEAN-------------------------
--------YS-WS-WR----R-----N---L--------G---HDHFMVTGR-TAW----
DF------------------------------A--------------------------S
-------YR-GK--------------------------------------------S-S-
---W-G-TSLRL-LK-----QM-ENVTT-----------LVME------RR---P-----
-WD---R----T-----------E--------QAI-----PYPTSFHPATK---SELQAW
IER----V--K-A---S-P-RT-NFMSF------------A-----GAP-----------
-R--PQQ------------NE----------S-I----RGILFEQC--------------
------------------------------------------------------------
--------------------R--K-SR---------------------------SC----
-------EAV----N----------------C---------------------S----K-
--------LR-CA-----------------------------------------------
HNPL------------------------PIA--------EK----L--------------
--LSSIFCLQPQ---GD-------T-------------------------------S-TR
R-----SSFDSLVC--G-----------CIPV----------------------------
------FFHA---DS-------------AY-TQYT--WHLP------------R------
-----E----RES-Y---------S---VF---------------IP-------E-----
---EEIR---------------R-D---G-L-EVEEFLRSK-FS--SQR-----------
-----------IGE----------L-------------QRN----------IR-K-----
--------------------------------------------------------IIPR
LLY--------TGK---P-WS--S-GDG--GRDSLD----------GE----D-----DA
FDV---------SVKE--------------------------------------------
------------------------------------------------------------
------------------------------------------------------------
------------------------------------------------------------
------------------------------------------------------------
------------------------------------------------------------
------------------------------------------------------------
------------------------------------------------------------
-------------------------------------------------------M----
--VEKSQ------------------------------------------------
>SMO230G0017
VYV-----Y-----N-LPAQLN-------EGL-V-K---------------------K--
-C-DK---------------------------Q---LV-------CW-------------
-------------------------------L----------D----------FCQHL--
ENYGFG---------------Q--------------------------------AI----
--------------D---------------------------------------------
------------------------------------------------------------
---RSAG------------------WYATDAYML----------------------E---
-VIFHS------RI-R-S-Y-S-----CL---T-N--DSS---RA---DALF-------V
PYYAGFDA----LQY--LY-------------------S-------GGC--VKTM-----
-QDR-----------HGVEL--------AKWLEKQ-------------------------
--------AG-DA-WK----R-----W---N--------G---RDHFMVMGR-TSW----
DF------------------------------A--------------------------L
-------A-----------------------------------------------PG-S-
---W-G-TGIQG-LD-----HV-ANMTT-----------LYIE------RN---P-----
-W--E-E----N-----------Q--------VAV-----PYPTSFHPSNA---TQLKAW
IRT----V--T-T---S-R-RK-YLLSF------------S-----GGI-----------
-R--ATM------------KDA--------AS-V----RSTLLRQC--------------
---------------------------------------------------Q--------
--------------------K--R-AE---------------------------LC----
-------VHV----D----------------C--------------------GG----S-
--------LK-CG-----------------------------------------------
HDPR------------------------PSV--------AT----F--------------
--LESEFCLQPR---GD-------T-------------------------------A-TR
R-----SAFDAIIS--G-----------CIPV----------------------------
------FFHH---DS-------------AY-SQYV--WHLP------------S------
-----D----PGS-Y---------S---VF---------------IA-------E-----
---ESIT---------------G-G---G-V-DVVEFL-SS-LP--GER-----------
-----------ILE----------L-------------RSS----------VI-S-----
--------------------------------------------------------LIPR
LIY--------RM----P-GG--E-NGS--GFE-------------------------DA
FDV---------SLRE--------------------------------------------
------------------------------------------------------------
------------------------------------------------------------
------------------------------------------------------------
------------------------------------------------------------
------------------------------------------------------------
------------------------------------------------------------
------------------------------------------------------------
-------------------------------------------------------V----
--LRRIT------------------------------------------------
>SMO334G0028
VYV-----H-----R-LPRDLN-------EGM-L-D---------------------D--
-C-Q----------------------------H---LS-------LW-T-----------
------------------------------------------N----------MCKFT--
GNAGLG---------------P------------------------------PL------
-------------ED----------KD--------N------------------------
----------------------A-FSD---------------------------------
-----RG------------------WYATNQFAV----------------------E---
-VIFHN------RM-K-Q-Y-D-----CL---T-N--DSS---IA---AAIF-------V
PYYAGLDI----SRY--LW-------------------G-------VN-----VST----
-RDS-----------GALRM--------VDWLVRQ-------------------------
-----------PE-WR----R-----M---G--------G---RDHFMVAGR-ITW----
DF-R-------------------------------------------------------R
--K----T--EK-------------------E---------D--------------D---
---W-G-NKLFI-IP-----EV-KNITS-----------LVIE------AS---P-----
-W----HF---N-----------D--------FAI-----PYPTYFHPTQD---SDVVDW
QVR----M--R-G---M-E-RP-ALFSF------------A-----GAP-----------
-R--Q---------------QLR-------KS-I----RERIMDQC--------------
---------------------------------------------------R--------
-----------------------E-S--PQ-------------------------C----
-------KLL----E----------------C------DF------GE-----S----K-
-----------C------------------------------------------------
HVPS------------------------AVM--------KL----F--------------
--EESVFCLQPQ---GD-------S-------------------------F-------TR
R-----SIFDSMLA--G-----------CIPV----------------------------
------FFHP---DS-------------AY-SQFV--WHLP------------R------
-----N----HRK-Y---------S---VF---------------IS-------E-----
---IDI----R-----------R-G---N-V-SIESVL-RQ-IP--ADE-----------
-----------VLR----------M-------------REE----------VI-Q-----
--------------------------------------------------------LIPR
LLY--------ADP---R--Q--R-------LE-------------SM----Q-----DA
FDV---------AVEA--------------------------------------------
------------------------------------------------------------
------------------------------------------------------------
------------------------------------------------------------
------------------------------------------------------------
------------------------------------------------------------
------------------------------------------------------------
------------------------------------------------------------
-------------------------------------------------------V----
--IDKNA------------------------------------------------
>SMO334G0109
VYV-----Y-----D-LPPKFN-------ADL-L-K---------------------Q--
-C-E----------------------------T---LL-------PW-M-----------
------------------------------------------S----------MCDFV--
RNSGMG---------------L------------------------------PVS-----
-------------------------ID-------AA------------------------
--------------------RDF-L---------------TPR-----------------
-----GS------------------WFKTHQYAL----------------------E---
-MIFHA------RI-L-D-Y-S-----CR---V-L--DPS---LA---DVFY-------V
PYYAGLDV----MRS--NF-------------------MP-------N-----VS---SA
QRDV-----------LGDEL--------MTWLTKQ-------------------------
-----------PSTWK----T-----G---D--------R---RDHVIALGK-ISW----
DF-R-------------------------------------------------------R
--M----T--SD-------------------A---------R------------------
---W-G-SNLLA-RA-----DM-ANVTK-----------LLIE------RH---P-----
-W----HP---N-----------D--------VGV-----PHPTFFHPGSD---ADITTW
QAR----V-LR-D---D-V-RP-SLVAF------------A-----GQP-----------
-R--P---------------G----QA---GS-I----RGELIRQC--------------
---------------------------------------------------T--------
-----------------------A-RSDL--------------------------C----
-------RSL----D----------------C------G--------------S----R-
--------A--C------------------------------------------------
FGPE------------------------ATL--------GL----F--------------
--LASDFCLQPV---GD-------S-------------------------P-------TR
R-----SVFDSLLA--G-----------CIPV----------------------------
------FFDP---FT-------------AY-YQYP--WHLP------------S------
-----N----GSA-Y---------S---VM---------------IA-------A-----
---DSV------------------T---D-V-DIVGEL-QK-IP--FAR-----------
-----------RKE----------M-------------RHF----------IV-H-----
-------------------------------------------------------EILPG
IVY--------AQP---G--S--K-------LE-------------KF----E-----DA
FDV---------AMKN--------------------------------------------
------------------------------------------------------------
------------------------------------------------------------
------------------------------------------------------------
------------------------------------------------------------
------------------------------------------------------------
------------------------------------------------------------
------------------------------------------------------------
-------------------------------------------------------V----
--IARVAS-----------------------------------------------
>SMO337G0033
IYS-----Y-----N-LPARFN-------ADL-V-A---------------------L--
-C-D----------------------------R---IL-------PW-Y-----------
------------------------------------------S----------MCDYF--
ENSGMG---------------K------------------------------AVTT----
--------------------------D------RAG------------------------
----------------------V-L---------------KPA-----------------
-----GR------------------WHKTNQYML----------------------E---
-VLFHA------RL-K-E-Y-A-----CL---T-D--DPA---KA---QLFY-------I
PYYGGLDV----FRY--HY-------------------A--------N-----VS---YE
QKDE-----------LGVEL--------MGLLEQH-------------------------
-----------ES-WR----R-----N---G--------G---IDHFLVLGK-ITW----
DF-R-------------------------------------------------------R
-------T--D--------------------T---------E------------------
---W-G-NTLLM-LP-----GL-ENVTR-----------LLLE------RD---P-----
-W----NA---N-----------D--------VGV-----PHPTYFHPASD---RDVEEW
LHA----V-AS-S-----R-RD-ALFSF------------A-----GMP-----------
-R--T---------------T---------DS-I----RAVLIAIC--------------
---------------------------------------------------T--------
-----------------------S-QPRL--------------------------C----
-------RFL----E----------------C------S--------------G----D-
--------V--C------------------------------------------------
LRPE------------------------STT--------EL----F--------------
--LASHFCLQPV---GD-------S-------------------------A-------TR
R-----SVFDSLIA--G-----------CIPV----------------------------
------LFSQ---ET-------------AY-VQYP--WHLP------------A------
-----R----LAD-Y---------S---VY---------------VP-------A-----
---EDV----K-----------S-G---T-V-DIARLL-AA-IS--PSR-----------
-----------RRR----------M-------------RRT----------IV-T-----
-------------------------------------------------------RIIPR
LLY--------AAP---A--A--N-------LT-------------TFR---R-----DA
FQV---------SITS--------------------------------------------
------------------------------------------------------------
------------------------------------------------------------
------------------------------------------------------------
------------------------------------------------------------
------------------------------------------------------------
------------------------------------------------------------
------------------------------------------------------------
-------------------------------------------------------L----
--LEKSRSA----------------------------------------------
>SMO347G0601
VFV-----Y-----D-LPSEFN-------SQL-L-E---------------------R--
-C-NS---------------------------G---IV-------NW-------------
-------------------------------L----------N----------FCDHV--
SNDGFG---------------Q--------------------------------PV----
--------------PQEF------------------------------------------
------------------------EPL---------------------------------
---LGKG------------------WYKTDSYML----------------------E---
-VIFHR------RM-A-S-Y-E-----CL---T-D--DPA---RA---NAFY-------V
PYYAGLDA----LHY--LY-------------------N-------PG-----AN-----
-KSL-----------HGAGV--------AEWLERN-------------------------
--------AA-RKFWD----E-----EQGGG--------G---RDHFVVMGR-TAW----
DF------------------------------G--------------------------A
-------GS-NP-------------------D-----------------------LD-R-
---W-G-TPILA-SP-----KF-SSMSV-----------LFVE------KN---P-----
-WDPR-R----R-----------Q--------HAV-----PYPTAFHPGSR---GELGDW
VAR----V--R-G---S-R-RS-YLFAF------------A-----GAP-----------
-R--PSQ------------EA----------S-I----RSLLLDQC--------------
--------------------------------------------------VG--------
--------------------E--A-SA---------------------------RC----
-------KFV----D----------------C---------------------G----E-
--------RR-CG-----------------------------------------------
HDPA------------------------PIA--------AA----F--------------
--LSAEFCLQPR---GD-------S-------------------------------A-TR
R-----SVFDAIVA--G-----------CIPV----------------------------
------FFHE---DS-------------AY-SQYT--WHLP------------D------
-----D----PRG-Y---------S---VF---------------VR-------E-----
---EEIK---------------G-G---N-V-SISEVL-GR-FP--REE-----------
-----------VAA----------M-------------RAR----------LL-E-----
--------------------------------------------------------MAPR
LIY--------A-------------HGG--GSDR------------LE----G-----DA
FDV---------AIQR--------------------------------------------
------------------------------------------------------------
------------------------------------------------------------
------------------------------------------------------------
------------------------------------------------------------
------------------------------------------------------------
------------------------------------------------------------
------------------------------------------------------------
-------------------------------------------------------V----
--LEEAA------------------------------------------------
>SMO351G0047
IYI-----Y-----K-LPERFN-------RAI-L-E---------------------Q--
-C-G----------------------------T---FL-------PW-F-----------
------------------------------------------S----------MCDYF--
TNSGMG---------------V------------------------------PVQS----
--------------------------S------SSS------------------------
----------------------V-L---------------APA-----------------
-----GK------------------WFQTNQYAL----------------------D---
-VLFHQ------RL-L-H-Y-P-----CL---T-D--SPE---EA---SLFY-------V
PYYAGLDV----LRY--HY-------------------T--------N-----ET---LE
QKNE-----------LGLEV--------MDLLKRQ-------------------------
-----------QW-WW----R-----R---N--------G---RDHLLVMGK-ITW----
DF-R-------------------------------------------------------R
--N----N--E--------------------T---------M------------------
---W-G-NTLLK-MA-----EF-ENMTK-----------LLLE------RD---P-----
-F----EP---N-----------E--------IAV-----PHPTYFHPSSD---SDISTW
ISR----I-AS-S-----S-RD-NLVSF------------A-----GMP-----------
-R--D---------------P---------EH-L----RTHLINQC--------------
---------------------------------------------------K--------
-----------------------D-RPDR--------------------------C----
-------KLL----A----------------C------S--------------G----N-
--------L--C------------------------------------------------
DSPE------------------------PTM--------EL----F--------------
--LSSQFCMQPP---GD-------S-------------------------A-------TR
R-----SVFDSLIA--G-----------CIPV----------------------------
------LFDA---DT-------------AY-FQYA--WHLP------------E------
-----D----SSS-Y---------S---VF---------------VS-------A-----
---SDV----K-----------R-R---R-V-DVVDVV-EH-VS--PRQ-----------
-----------RLL----------M-------------RRK----------II-E-----
-------------------------------------------------------EIVPG
LLY--------AQP---G--T--R-------LL-------------KY----R-----DA
FDT---------TIAR--------------------------------------------
------------------------------------------------------------
------------------------------------------------------------
------------------------------------------------------------
------------------------------------------------------------
------------------------------------------------------------
------------------------------------------------------------
------------------------------------------------------------
-------------------------------------------------------L----
--LQK--------------------------------------------------
>SMO358G0222
IFV-----Y-----D-LPPRFN-------ADL-L-A---------------------N--
-C-S----------------------------T---LN-------PW-------------
-----------------------------------------LS----------LCDAL--
SHGGLG---------------K------------------------------PMTTTP--
------------------------------------------------------------
------------------------WPSSKP------------------------------
-----SP------------------WFYTEQFSG----------------------E---
-VIFHT------RI-L-R-H-P-----CV---T-N--DSD---SA---NVFY-------V
PFYAGLDV----SRY--LW---------------------------RP-----SKA--ED
-RDH-----------LGHKL--------VEWLSTQ-------------------------
-----------PA-WT----R-----A---R--------G---RDHFTMIGR-ITW----
DF-R-------------------------------------------------------R
-------PE-E--------------------------------------------NA---
---W-G-SGLLN-MA-----EM-KNMTR-----------LAIE------SN---P-----
-W---------E---------GGE--------YGV-----PYPTSFHPQNE---HQLQEW
QEF----V--R-N---K-E-RG-LVFSF------------A-----GAT-----------
-R----------------------------KR-IPNDFRLELLAQC--------------
---------------------------------------------------S--------
--------------------D--S-R-G-A-------------------------C----
-------SAM----D----------------C---------------------S----D-
--------SK-C------------------------------------------------
ETPE------------------------PVV--------QL----F--------------
--LNSTFCLQPR---GD-------G-------------------------Y-------TR
R-----SIFDSVLA--G-----------CIPV----------------------------
------FFWN---QS-------------SY-WQYK--WFFP------------E------
-----E----DES-Y---------S---VF---------------ID-------R-----
---EDV----R-----------K-G---T---KIMEVL-SR-FS--QER-----------
-----------VKA----------M-------------RNT----------LI-D-----
--------------------------------------------------------ALPK
LVY--------A-T------A--DHEL-------------------SG----A-----DA
FDT---------AIDG--------------------------------------------
------------------------------------------------------------
------------------------------------------------------------
------------------------------------------------------------
------------------------------------------------------------
------------------------------------------------------------
------------------------------------------------------------
------------------------------------------------------------
-------------------------------------------------------V----
--LRSMLRMNLR-------------------------------------------
>Pbr001501.1.g
------------------------------------------------------------
------------------------------------------------------------
------------------------------------------------------------
------------------------------------------------------------
------------------------------------------------------------
------------------------------------------------------------
------------------------------------------------------------
------------------------------------------------------------
------------------------------------------------------------
------------------------------------------------------------
--------------------------M---W--------G---RDHFFVTGR-TSW----
DF-R-------------------------------------------------------R
--T----S--DN-------------------G---------S--------------D---
---W-G-TNLRF-LP-----ES-LNMSM-----------LSVE------GS---C-----
-W----R----N-----------D--------LAI-----PYPTNFHPASD---SEVVQW
QNR----V--R-K---Y-K-RP-HLFSF------------V-----GAP-----------
-R--P---------------GMQ-------NS-I----RGKLIDQC--------------
---------------------------------------------------Q--------
-----------------------A-S--SN-------------------------C----
-------KFV----H----------------C------GSP-----G------I----N-
-----------C------------------------------------------------
NDPV------------------------TVM--------RV----F--------------
--EKSVYCLQPP---GD-------S-------------------------H-------TR
R-----SAFDSLLA--G-----------CIPV----------------------------
------FFHP---AT-------------AY-TQYL--WHLP------------E------
-----K----HTK-Y---------S---VF---------------IP-------V-----
---KEV----E-----------D-LK--E-G-MIEKTL-LR-IS--NEK-----------
-----------ALA----------M-------------REE----------VI-R-----
--------------------------------------------------------LVPK
LVY--------ADP---R--S--R-------LE-------------S-----E-----DA
FDS---------AVQG--------------------------------------------
------------------------------------------------------------
------------------------------------------------------------
------------------------------------------------------------
------------------------------------------------------------
------------------------------------------------------------
------------------------------------------------------------
------------------------------------------------------------
-------------------------------------------------------V----
--LERIE------------------------------------------------
>Pbr001502.1.g
--M-----H-----DDLPEIFN-------SD-----------------------------
------------------------------------------------------------
------------------------------------------------------------
------------------------------------------------------------
------------------------------------------------------------
------------------------------------------------------------
-------------------------W-----FLL----------------------E---
-FIFHN------EM-K-H-Y-K-----CL---T-K--VSS---QA---SAVY-------V
PFYAGLDA----TLH--LW-------------------A-------SN-----ITV----
-RDA-----------SVKQL--------VSWLARK-------------------------
-----------PE-WA----K-----M---W--------G---RDHFLVAGR-ISW----
DF-R-------------------------------------------------------R
--Q----T--DD-------------------V---------S--------------D---
---W-G-SKLRW-LP-----ES-MNMTM-----------LSVE------GS---S-----
-W----N----N-----------D--------IAI-----PYLTNFHPVED---DDLFQW
QSR----M--R-K---L-E-RA-YLFTF------------A-----GTP-----------
-R--P---------------DQQ-------SS-I----RGKIIDRC--------------
---------------------------------------------------V--------
-----------------------A-S--SR-------------------------C----
-------KLI----D----------------C------SLG-----GN-----I----D-
-----------C------------------------------------------------
DNPL------------------------SVM--------RV----F--------------
--QSSVYCLQTG---GD-------S-------------------------Y-------TR
R-----STFDSILA--G-----------CIPV----------------------------
------FFHP---GA-------------AY-SQYL--WHLP------------K------
-----N----HSS-Y---------P---VY---------------IP-------V-----
---RVA----D-----------D-MP--R-S--IDEIL-LG-IS--KEN-----------
-----------ELA----------I-------------REE----------VR-R-----
--------------------------------------------------------LIPN
LVY--------ADP---R--S--R-------LE-------------T-----E-----DA
FDL---------AIKG--------------------------------------------
------------------------------------------------------------
------------------------------------------------------------
------------------------------------------------------------
------------------------------------------------------------
------------------------------------------------------------
------------------------------------------------------------
------------------------------------------------------------
-------------------------------------------------------I----
--LERIK------------------------------------------------
>Pbr003880.1.g
IYV-----H-----D-IPSKFN-------KDL-L-K---------------------K--
-C-G----------------------------S---LS-------NW-T-----------
------------------------------------------D----------MCELA--
SNFGLG---------------P------------------------------RL------
-------------SN----------LE--------K------------------------
----------------------V-YSN---------------------------------
-----TG------------------WFATNQFLL----------------------E---
-VIFHS------RM-K-Q-Y-N-----CL---T-K--NSS---LA---SAIF-------V
PYYAGLDV----ARY--LW-------------------G------SS------IST----
-RDS-----------GSLEI--------AKWLREK-------------------------
-----------PE-WK----K-----M---W--------G---RDHFMVAGR-ITW----
DF-R-------------------------------------------------------R
--W----T--DK-------------------D---------S--------------E---
---W-G-TKLML-LP-----ES-KNMTM-----------LAIE------SS---P-----
-W----NS---N-----------D--------FAI-----PYPTYFHPSKD---NEVFQW
QNR----M--R-R---Q-K-RR-ILFSF------------A-----GGP-----------
-R--P---------------NLQ-------NS-I----RNEIIDQC--------------
---------------------------------------------------R--------
-----------------------A-AR-RK-------------------------C----
-------KLL----E----------------C------TT------GP-----D----K-
-----------C------------------------------------------------
HKPV------------------------FVM--------KM----F--------------
--QGSVFCLQPP---GD-------S-------------------------L-------TR
R-----SIFDSILA--G-----------CIPV----------------------------
------FFHP---GS-------------AY-VQYV--WQLP------------K------
-----D----YTK-Y---------S---VL---------------IP-------A-----
---FDI----K-----------N-G---K-V-SIERTL-QK-IP--RQK-----------
-----------VYE----------M-------------REE----------VV-K-----
--------------------------------------------------------LIPR
VIY--------ADP---G--S--R-------LE-------------TL----D-----DA
FDI---------AVKG--------------------------------------------
------------------------------------------------------------
------------------------------------------------------------
------------------------------------------------------------
------------------------------------------------------------
------------------------------------------------------------
------------------------------------------------------------
------------------------------------------------------------
-------------------------------------------------------V----
--LERVE------------------------------------------------
>Pbr004891.1.g
VFV-----Y-----D-LPKTLN-------QEI-L-Q---------------------N--
-C-D----------------------------D---LN-------PW-S-----------
------------------------------------------S----------RCKAL--
ANDGLG---------------Q------------------------------KATG----
---------------I------------------KG------------------------
----------------------I-VPDNLV------------------------------
-----PA------------------WYWTDQFVS----------------------E---
-VIFHN------RI-L-N-H-K-----CR---V-M--EPE---SA---TAFY-------I
PFYAGLAV----GKY--LW---------------------------SN----SSTA--QD
-RDR-----------HCEMM--------LRWVQDQ-------------------------
-----------PS-YK----K-----S---D--------G---WDHFITMGR-ITW----
DF-R-------------------------------------------------------R
-------SK-ND--------------------------------------------D---
---W-G-SSCIY-LP-----GM-RNITR-----------LLIE------RN---P-----
-W---------D---------YFD--------VGI-----PYPIGFHPRSD---SDVADW
QNF----V--R-N---R-S-RS-KLFCF------------A-----GAK-----------
-R----------------------------GA-IKNDFRGLLLSHC--------------
---------------------------------------------------Q--------
--------------------K--E-S-D-T-------------------------C----
-------RVV----D----------------C---------------------A----G-
--------TK-CS---------------------------------------------N-
GTS-------------------------AIL--------ET----F--------------
--LDSDFCLQPR---GD-------S-------------------------F-------TR
R-----SIFDCMVA--G-----------SIPV----------------------------
------FFWR---RT-------------AY-IQYE--WFLP------------G------
-----E----PDS-Y---------S---VF---------------ID-------R-----
---KAV----I-----------N-G---T-A-SIKNVL-QG-IS--REK-----------
-----------VKE----------M-------------RDK----------VI-D-----
--------------------------------------------------------YIPN
FLY--------AKP------Q--EG------LETV-----------------K-----DA
FDI---------ALEG--------------------------------------------
------------------------------------------------------------
------------------------------------------------------------
------------------------------------------------------------
------------------------------------------------------------
------------------------------------------------------------
------------------------------------------------------------
------------------------------------------------------------
-------------------------------------------------------V----
--IRRFK------------------------------------------------
>Pbr009190.1.g
IHI-----R-----R-LPPAFN-------LDL-L-S---------------------N--
-C-S-----------------------------------------GY-P-----------
-------------------------------LF---------DD---------FCPYL--
ANHGLG---------------Q-----------------K--------------TH----
--------------N---------------------------------------------
------------------------------------------------------------
---LSHS------------------WYRTDPLML----------------------E---
-LIFHR------RM-L-E-Y-P-----CL---T-S--DPQ---SA---DAVY-------L
PYYAGIDA----LRY--LY-------------------G-------PD-----YNS----
-SSE-----------QGLNL--------FEFLTRD-------------------------
---------D-PELWN----R-----N---M--------G---HDHFLVLAR-PAL----
DF------------------------------S--------------------------Q
-------PL-RN-------------------D---------P--------------R-L-
---W-G-TSLLE-LP-----QF-FNVTA-----------LTVE------AR---A-----
-W----P---WQ-----------E--------HAV-----PYPSSFHPPNL---SLLEAW
VQR----A--R-R---S-R-RT-TLMMF------------A-----GGGGVGN-------
-N--P--------------------------N-I----RKSIRNEC--------------
---------------------------------------------------E--------
--------------------N--N-TIENNVTSNNNNLGM---FGSGV-AEYTKPC----
-------DFV----D----------------C---------------------S----N-
--------GI-CE-----------------------------------------------
HDPI------------------------RFM--------RP----M--------------
--LQANFCLQPP---GD-------T-------------------------------P-TR
R-----STFDSIVA--G-----------CIPV----------------------------
------FFES---SS-------------AK-VQYG--WHLP-------------------
----------EDQ-YGD------FS---VF---------------IP-------K-----
---EDVV---------------F-K---E-T-RVLDVL-RS-IP--RAR-----------
-----------VRR----------M-------------RER----------LL-E-----
--------------------------------------------------------MIPR
VMY--------RRH---G--S--S---M--GLR-------------AK----K-----DA
FDL---------AIEG--------------------------------------------
------------------------------------------------------------
------------------------------------------------------------
------------------------------------------------------------
------------------------------------------------------------
------------------------------------------------------------
------------------------------------------------------------
------------------------------------------------------------
-------------------------------------------------------A----
--LKKI-------------------------------------------------
>Pbr016489.1.g
IYI-----H-----DSLPARFN-------DDF-I-N---------------------N--
-C-E----------------------------S---LS-------AG-------------
----------------------------------TSMTNV-PN----------MCPHL--
VNLGLG---------------P------------------------------KI------
-------------NN----------SD--------G------------------------
----------------------V-LSN---------------------------------
-----AS------------------WFVTNPYLL----------------------E---
-VIFHN------RM-K-K-Y-D-----CL---T-R--NST---LA---SAIY-------V
PFYPSMDV----GVH--LW-------------------D-------SN-----IEI----
-RDS-----------SAKEF--------VKWLSGQ-------------------------
-----------PE-WT----K-----M---W--------G---RDHFFASGR-ISW----
DF-RRERDNSSNWGSKLRFLPESLNMTMLSIEGSRWKNDIAIPYPTNFHPSNDSEVVQWR
--E----R--DN-------------------S---------S--------------N---
---W-G-SKLRF-LP-----ES-LNMTM-----------LSIE------GS---R-----
-W----K----N-----------D--------IAI-----PYPTNFHPSND---SEVVQW
QDK----V--R-K---Q-E-RP-YLFTF------------A-----GAP-----------
-R--P---------------NQQ-------GS-I----RGKLIEHC--------------
---------------------------------------------------Q--------
-----------------------A-S--TN-------------------------C----
-------NFL----H----------------C------TEK-----------------I-
-----------C------------------------------------------------
GNPI------------------------TVM--------RA----F--------------
--QSSVYCLQPA---GD-------S-------------------------V-------TR
R-----STFDAFLA--G-----------CIPV----------------------------
------FFHP---AT-------------AY-TQYL--WYLP------------K------
-----N----HSK-Y---------S---VY---------------IP-------V-----
---RDV----T-----------D-LK--E-G-SIEKIL-LG-IS--KDR-----------
-----------ELA----------M-------------REE----------VI-K-----
--------------------------------------------------------LIPK
LVY--------ADP---R--S--R-------LE-------------T-----E-----DA
FDI---------AVQG--------------------------------------------
------------------------------------------------------------
------------------------------------------------------------
------------------------------------------------------------
------------------------------------------------------------
------------------------------------------------------------
------------------------------------------------------------
------------------------------------------------------------
-------------------------------------------------------I----
--LERIG------------------------------------------------
>Pbr016490.1.g
IYI-----H-----DDLPTRFN-------YDL-L-A---------------------N--
-C-Q----------------------------S---LS-------TG-SKA---------
-------------------------------LS-DQGTNTGDN----------MCHHL--
VNSGLG---------------P------------------------------QI------
-------------GK----------PG--------K------------------------
----------------------V-LAN---------------------------------
-----KS------------------WFITNPYLL----------------------E---
-VIFHN------KM-K-T-Y-K-----CL---T-N--NSN---LA---SAIY-------V
PSYTGLDA----SRH--LW-------------------D-------FD-----HNV----
-RDA-----------SAKDL--------VNWLTRR-------------------------
-----------PE-WK----K-----M---W--------G---RDHFFVAGR-TSW----
DF-R-------------------------------------------------------R
-------P--DN-------------------G---------S--------------D---
---W-G-TNLRF-LP-----GS-MNMSM-----------LSVE------GS---C-----
-W----R----N-----------D--------LAI-----PYPTNFHPAND---SEVVQW
QNR----V--K-K---Y-K-RP-HLFSF------------I-----GAP-----------
-R--P---------------GMQ-------KS-I----RGKLINQC--------------
---------------------------------------------------R--------
-----------------------A-S--NN-------------------------C----
-------KFV----H----------------C------GSP-----G------I----N-
-----------C------------------------------------------------
NDPV------------------------TVM--------RV----F--------------
--EKSVYCLQPP---GD-------S-------------------------H-------TR
R-----SAFDSLLA--G-----------CIPV----------------------------
------FFHP---AT-------------AY-TQYL--WHLP------------E------
-----K----HTK-Y---------S---VF---------------IP-------V-----
---KEV----E-----------D-LK--E-G-MIEKTL-LR-IS--KER-----------
-----------ELA----------M-------------REE----------VI-R-----
--------------------------------------------------------LIPK
LVY--------ADP---R--S--R-------LE-------------S-----E-----DA
FDL---------AVRG--------------------------------------------
------------------------------------------------------------
------------------------------------------------------------
------------------------------------------------------------
------------------------------------------------------------
------------------------------------------------------------
------------------------------------------------------------
------------------------------------------------------------
-------------------------------------------------------V----
--LERIE------------------------------------------------
>Pbr016491.1.g
VYM-----H-----DDLPEKFN-------SDL-V-R---------------------N--
-C-R----------------------------F---LT-------RG-TDK---------
-----------------------------------------PN----------LCMYF--
ENYGFG---------------P------------------------------EI------
-------------QN----------SE--------G------------------------
----------------------V-LSN---------------------------------
-----GS------------------WFSTNQFLL----------------------E---
-FIFHN------KM-K-R-Y-K-----CL---T-N--ISS---QA---SAVY-------V
PFYAGLDA----SLH--LW-------------------D-------SN-----LTV----
-RDA-----------SAKEL--------VSWLARK-------------------------
-----------PE-WA----K-----M---W--------G---RDHFLVAGR-ISW----
DF-R-------------------------------------------------------R
--Q----T--DE-------------------V---------S--------------D---
---W-G-SKLRW-LP-----ES-MNMTM-----------LSVE------GS---S-----
-W----N----N-----------D--------LAI-----PYPTNFHPAEE---IDLVQW
QNR----M--R-K---L-D-RP-YLFTF------------A-----GAP-----------
-R--P---------------DQQ-------SS-I----RGKIIDQC--------------
---------------------------------------------------V--------
-----------------------A-S--SK-------------------------C----
-------KLI----D----------------C------SLG-----GN-----M----D-
-----------C------------------------------------------------
DNPS------------------------SVM--------RV----F--------------
--QSSVYCLQPG---GD-------S-------------------------Y-------TR
R-----STFDSILA--G-----------CIPV----------------------------
------FFHP---GA-------------AY-SQYL--WHLP------------K------
-----N----HSS-Y---------S---VY---------------IP-------V-----
---RIA----D-----------D-MP--G-S--IEEIL-LG-IS--KDK-----------
-----------ELA----------M-------------REE----------VI-R-----
--------------------------------------------------------LIPN
LSY--------ADP---R--S--R-------LE-------------T-----E-----DA
FDL---------SIKG--------------------------------------------
------------------------------------------------------------
------------------------------------------------------------
------------------------------------------------------------
------------------------------------------------------------
------------------------------------------------------------
------------------------------------------------------------
------------------------------------------------------------
-------------------------------------------------------I----
--LERIE------------------------------------------------
>Pbr020904.1.g
------------------------------------------------------------
------------------------------------------------------------
------------------------------------------------------------
--MGLG---------------P------------------------------RI------
-------------HN----------AKGK-------------------------------
----------------------L-VGN---------------------------------
------G------------------WFATNQFSL----------------------E---
-VIFHN------RM-K-Q-Y-R-----CL---T-N--DSS---LA---SAIF-------V
PFYAGLDV----GRY--LW-------------------D-------YS-----TSV----
-RDA-----------SPLEL--------VKWLSRR-------------------------
-----------PE-WK----A-----M---W--------G---RDHFLVGGR-IAW----
DF-R-------------------------------------------------------R
--L----T--DN-------------------N---------S--------------D---
---W-G-SKLMF-LP-----ES-KNMTL-----------LSIE------SG---S-----
-W----N----N-----------E--------QAI-----PYPTYFHPSKD---SEVFEW
QRR----M--R-N---R-K-RR-YLFSF------------A-----GAP-----------
-R--S---------------DWK-------DN-I----RDTIINQC--------------
---------------------------------------------------R--------
-----------------------S-SA-A--------------------------C----
-------KFV----S----------------C------YN------GA-----K----K-
-----------C------------------------------------------------
DDPL------------------------NVM--------KV----F--------------
--EASVFCLQPS---GD-------S-------------------------Y-------TR
R-----STFDSILA--G-----------CIPV----------------------------
------FFHP---GS-------------AY-VQYL--WHFP------------N------
-----T----PSK-Y---------S---VF---------------IS-------E-----
---NDI----K-----------D-Q---K-A-IINETL-LR-IP--KHQ-----------
-----------VVA----------M-------------RKE----------VI-R-----
--------------------------------------------------------LIPR
VIY--------ANP---M-AS--R-------LE-------------TV----E-----DA
FDI---------AVKG--------------------------------------------
------------------------------------------------------------
------------------------------------------------------------
------------------------------------------------------------
------------------------------------------------------------
------------------------------------------------------------
------------------------------------------------------------
------------------------------------------------------------
-------------------------------------------------------M----
--LGKVA------------------------------------------------
>Pbr025873.1.g
IYV-----H-----D-LPSRFN-------EDM-L-K---------------------E--
-C-R----------------------------S---LS-------RW-T-----------
------------------------------------------N----------MCKFT--
TNAGLG---------------P------------------------------PL------
-------------EN----------AE--------G------------------------
----------------------V-FGD---------------------------------
-----TS------------------WYATNQFAV----------------------D---
-VIFNN------RM-K-Q-Y-E-----CL---T-N--DSS---IA---AAIF-------V
PFYAGFDI----ARY--LW-------------------G-------FN-----ISR----
-RDA-----------ASLDL--------VDWLMKR-------------------------
-----------PE-WG----I-----M---G--------G---KDHFLVAGR-ITW----
DF-R-------------------------------------------------------R
--L----S--EE-------------------E---------S--------------D---
---W-G-NKLLF-LP-----AA-KNMSM-----------LVVE------SS---P-----
-W----NA---N-----------D--------FGI-----PYPTYFHPAKD---ADVFVW
QER----M--R-R---L-K-RE-FLFSF------------A-----GAP-----------
-R--P---------------DNP-------KS-I----RGQIIDQC--------------
---------------------------------------------------R--------
-----------------------S-S--KV-------------------------G----
-------KLL----E----------------C------DF------GE-----S----K-
-----------C------------------------------------------------
HSPS------------------------SIM--------QM----F--------------
--QRSLFCLQPQ---GD-------S-------------------------Y-------TR
R-----SAFDSMLA--G-----------CIPV----------------------------
------FFHP---GS-------------AY-TQYT--WHLP------------K------
-----D----YTR-Y---------S---VF---------------IP-------E-----
---DDI----R-----------K-R---N-V-SIEETL-GR-IP--PEQ-----------
-----------VKK----------M-------------REE----------VI-N-----
--------------------------------------------------------LIPS
MIY--------ADP---R--S--K-------LR-------------IF----R-----DA
FDV---------SVQA--------------------------------------------
------------------------------------------------------------
------------------------------------------------------------
------------------------------------------------------------
------------------------------------------------------------
------------------------------------------------------------
------------------------------------------------------------
------------------------------------------------------------
-------------------------------------------------------V----
--IDKVT------------------------------------------------
>Pbr026606.1.g
VYV-----Y-----D-LPKKFN-------QDL-L-K---------------------N--
-C-H----------------------------S---LM-------KW-T-----------
------------------------------------------D----------TCPHL--
SNMGLG---------------P------------------------------KI------
-------------HN----------STGK-------------------------------
----------------------L-VGN---------------------------------
------G------------------WFATNQFSL----------------------G---
-VIFHN------RM-K-Q-Y-Q-----CL---T-N--DSS---LA---SAVF-------V
PFYAGLDV----GRY--LW-------------------D-------YN-----TSV----
-RDA-----------SPLEL--------VKWLSRR-------------------------
-----------PE-WK----T-----M---W--------G---RDHFLVGGR-IGW----
DF-R-------------------------------------------------------R
--K----T--DD-------------------D---------S--------------D---
---W-G-SKLML-LP-----ET-KNMTM-----------LSIE------AS---C-----
-W----N----N-----------D--------HAI-----PYPTYFHPSKD---SEVFEW
QRR----M--R-K---R-K-RR-HLFSF------------A-----GAP-----------
-R--P---------------DLK----------I----RDLIIDQC--------------
---------------------------------------------------K--------
-----------------------S-SS-K--------------------------C----
-------KLV----G----------------C------YK------GA-----I----R-
-----------C------------------------------------------------
DDPL------------------------NVM--------EV----F--------------
--QESVFCLQPP---GD-------S-------------------------Y-------TR
R-----STFDSILA--G-----------CIPV----------------------------
------FFHP---GS-------------AY-AQYL--WHFP------------N------
-----T----PSK-Y---------S---VF---------------IS-------E-----
---NDI----K-----------D-Q---K-A-IINETL-LH-IP--KHQ-----------
-----------VAA----------M-------------REE----------VI-R-----
--------------------------------------------------------LIPK
VIY--------ADP---R-AP--R-------LK-------------TV----E-----DA
FDI---------AVKG--------------------------------------------
------------------------------------------------------------
------------------------------------------------------------
------------------------------------------------------------
------------------------------------------------------------
------------------------------------------------------------
------------------------------------------------------------
------------------------------------------------------------
-------------------------------------------------------V----
--LEKVD------------------------------------------------
>Pbr028884.1.g
VYV-----Y-----P-LPAKFN-------LGL-L-N---------------------H--
-C-H----------------------------A---LN-------LY-T-----------
------------------------------------------D----------MCPYV--
ANSGLG---------------Q------------------------------PH------
--------------P------------------KLG------------------------
----------------------S-A---------------AL------------------
-------------------------WFATHQFIA----------------------E---
-VIFHA------RV-E-N-H-P-----CR---T-L--DPT---RA---AIFY-------V
PFYGGLYA---SSKF--KE---------------------------AN-----LTA----
-RDE-----------LAFDL--------VDYVQSQ-------------------------
-----------PW-WK----K-----H---K--------G---RDHFITLGR-TAW----
DF----------------------------M----------------------------R
-------V--TD-------------------G-----------------------PD---
---FGF-NSLLN-LP-----AV-KNMSV-----------LTVE------RQ---P-----
-W----KG--SN-----------Q--------HGL-----PYPSYFHPSTW---QEMVAW
QNR----V--R-G---M-D-RP-HLFSF------------I-----GGP-----------
-R--K---------------G----LE---KAAV----RDKFIRQC--------------
---------------------------------------------------G--------
-----------------------E-S--TR-------------------------C----
-------MLL----K----------------C------G------SGA-----S----K-
-----------C------------------------------------------------
HVPS------------------------EVL--------KV----M--------------
--TESQFCLQAP---GD-------S-------------------------F-------TR
R-----STFDSVLA--G-----------CIPV----------------------------
------FSSP---HT-------------AY-TQYK--WFLP------------G------
-----D----EST-Y---------S---VY---------------ID-------E-----
---KSD--ASK---------------------RIEEEL-LK-IP--KEK-----------
-----------VTA----------M-------------REK----------LI-E-----
--------------------------------------------------------LIPS
LTY--------AHP---N--A--T--------N-----------LG-F----G-----DA
VDV---------ALAS--------------------------------------------
------------------------------------------------------------
------------------------------------------------------------
------------------------------------------------------------
------------------------------------------------------------
------------------------------------------------------------
------------------------------------------------------------
------------------------------------------------------------
-------------------------------------------------------L----
--AKHVQ------------------------------------------------
>Pbr030809.1.g
VYV-----Y-----N-LPAKFN-------LGL-L-D---------------------H--
-C-H----------------------------N---LN-------VH-T-----------
------------------------------------------D----------MCPHV--
ANSGLG---------------Q------------------------------PL------
------------------------------------------------------------
----------------------F-N---------------SS------------------
-----GG------------------WLATNQFTT----------------------E---
-MIFHG------RV-E-N-H-P-----CR---T-W--DPA---RA---TLFY-------V
PYYGGLHV---SNKF--RE---------------------------RN-----LTA----
-RDE-----------LDVSL--------VDFIQSQ-------------------------
-----------PW-WQ----K-----H---N--------G---KDHFMALGR-NVQ----
DF----------------------------T----------------------------Q
-------KS-GD-------------------------------------------RD---
---YGA-GRLLN-FP-----AV-KTMSF-----------LIIE------RH---P-----
-R----NG--KN-----------Q--------YGI-----PYPSYFHPSTW---REMMRW
QNK----V--R-R---F-K-RP-YLFSF------------I-----GAP-----------
-R--R-------------------------KAAI----RNQFIRQC--------------
---------------------------------------------------G--------
-----------------------E-S--AR-------------------------C----
-------NLL----N----------------C------G----TSDGR-----S----K-
-----------C------------------------------------------------
GQPS------------------------EVL--------RV----M--------------
--TESRFCLQAP---GD-------S-------------------------F-------TR
R-----STFDSVLA--G-----------CIPV----------------------------
------FFSP---HS-------------AY-TQYA--WFLP------------E------
-----D----RSS-Y---------S---VY---------------ID-------E-----
---KSK--AAR---------------------RIEKEL-MK-VS--SKK-----------
-----------VMM----------M-------------REK----------LI-D-----
--------------------------------------------------------LIPS
LTY--------AHP---N--G--T--------N-----------IG-F----G-----DA
VDV---------ALVS--------------------------------------------
------------------------------------------------------------
------------------------------------------------------------
------------------------------------------------------------
------------------------------------------------------------
------------------------------------------------------------
------------------------------------------------------------
------------------------------------------------------------
-------------------------------------------------------L----
--AKHVS------------------------------------------------
>Pbr030812.1.g
VYV-----Y-----P-LPAKFN-------LGL-L-D---------------------N--
-C-H----------------------------I---LN-------VY-T-----------
------------------------------------------N----------MCPHV--
ANRGLG---------------Q------------------------------PH------
--------------P------------------QLG------------------------
----------------------S-A---------------AS------------------
-------------------------WFATHQFIA----------------------E---
-MIFHA------RV-E-N-H-P-----CR---T-L--DPS---SA---TLFY-------V
PFYGGLHS---SGNF--KE---------------------------AN-----LTA----
-RDE-----------LAVDL--------VDYVQSQ-------------------------
-----------PW-WK----R-----H---N--------G---RDHFIALGR-TAW----
DF----------------------------M----------------------------R
-------A--AD-------------------G-----------------------PD---
---FGA-NSLLN-LP-----AV-KNMSV-----------LTVE------RH---P-----
-W----QG--SN-----------Q--------QGL-----PYPSYFHPSTW---QEMVAW
QNK----V--R-E---M-E-RP-HLFSF------------I-----GGP-----------
-R--K---------------G----LE---KAAV----RNEFIRQC--------------
---------------------------------------------------G--------
-----------------------E-S--TR-------------------------C----
-------MLL----K----------------C------G------SGA-----S----K-
-----------C------------------------------------------------
HEPS------------------------EVL--------KV----M--------------
--SESQFCLQAP---GD-------S-------------------------F-------TR
R-----STFDSVLA--G-----------CIPV----------------------------
------FSSP---HT-------------AY-TQYK--WFLP------------G------
-----D----GST-Y---------S---VY---------------ID-------E-----
---KSD--ASK---------------------RIEGEL-LK-IP--SEK-----------
-----------VTA----------M-------------REK----------LI-E-----
--------------------------------------------------------LIPS
LTY--------AHP---N--A--T--------N-----------LG-F----G-----DA
VDV---------ALAS--------------------------------------------
------------------------------------------------------------
------------------------------------------------------------
------------------------------------------------------------
------------------------------------------------------------
------------------------------------------------------------
------------------------------------------------------------
------------------------------------------------------------
-------------------------------------------------------L----
--AKHIH------------------------------------------------
>Pbr031011.1.g
VYV-----Y-----D-LPSKFN-------FDL-I-G---------------------Q--
-C-R----------------------------D---MV-------PW-M-----------
------------------------------------------D----------FCKYF--
KNEAMG---------------E------------------------------PIP-----
--------------------------K-------FG------------------------
------------------------------------------------------------
-----NG------------------WYQTHQYSL----------------------E---
-PIFHQ------RV-M-K-H-P-----CR---V-Y--NED---EA---KLFY-------I
PFYGGLDI----LRW--HF-------------------K--------N-----VS---GD
VKDT-----------LSLEL--------ITWLEKQ-------------------------
-----------RS-WT----K-----N---S--------R---KDHVIVLGK-ISW----
DF-R-------------------------------------------------------R
--K----D-----------------------R---------S------------------
---W-G-TRFLE-ID-----QM-KNPVK-----------LLIE------RQ---P-----
-W----QP---N-----------D--------IGI-----PHPTSFHPSSD---DDIIAW
QWK----I-IS-S-----H-RK-QLVGF------------A-----GAE-----------
-R--P---------------G----QA---ES-I----RSMLIKQC--------------
---------------------------------------------------N--------
-----------------------P-SSKNGNQ-----------------------C----
-------RFL----D----------------C------G--------------S----G-
--------R--C------------------------------------------------
DQPE------------------------TVI--------DL----F--------------
--LESEFCLQPP---GD-------S-------------------------P-------TR
K-----SLFDSLIA--G-----------CIPV----------------------------
------LFDP---FT-------------AY-YQYP--WHLP------------E------
-----D----HGN-Y---------S---VF---------------VD-------Q-----
---EEV----R-----------G-M---K-V-NVVEML-MK-IS--KEK-----------
-----------RDD----------M-------------RRF----------IV-Y-----
-------------------------------------------------------ELLPG
LVY--------GDS---N--A--K-------FE-------------KF----E-----DA
FSI---------TMSN--------------------------------------------
------------------------------------------------------------
------------------------------------------------------------
------------------------------------------------------------
------------------------------------------------------------
------------------------------------------------------------
------------------------------------------------------------
------------------------------------------------------------
-------------------------------------------------------L----
--MERVT------------------------------------------------
>Pbr031147.1.g
VYV-----Y-----P-LPAKFN-------LGL-L-D---------------------N--
-C-H----------------------------I---LN-------VY-T-----------
------------------------------------------N----------MCPHV--
ANRGLG---------------Q------------------------------PY------
--------------P------------------QLG------------------------
----------------------S-A---------------AS------------------
-------------------------WFATHQFIA----------------------E---
-MIFHA------RV-E-N-H-R-----CR---T-L--DPA---RA---NLFY-------V
PFYGGLHA---SGNF--KE---------------------------AN-----LTA----
-RDE-----------LAVDL--------VDYVQSQ-------------------------
-----------PW-WK----R-----H---N--------G---RDHFIALGR-TAW----
DF----------------------------M----------------------------R
-------A--AD-------------------G-----------------------PD---
---FGA-NSLLN-LP-----AV-KNMSV-----------LTVE------RH---P-----
-W----QG--SN-----------Q--------HGL-----PYPSYFHPSTW---QEMVAW
QNK----V--R-E---M-E-RP-HLFSF------------I-----GGP-----------
-R--K---------------G----LE---KAAV----RNEFIRQC--------------
---------------------------------------------------G--------
-----------------------E-S--TR-------------------------C----
-------MLL----K----------------C------G------SGA-----S----K-
-----------C------------------------------------------------
HEPS------------------------EVL--------KV----M--------------
--SESQFCLQAP---GD-------S-------------------------F-------TR
R-----STFDSVLA--G-----------CIPV----------------------------
------FSSP---HT-------------AY-TQYK--WFLP------------G------
-----D----GST-Y---------S---VY---------------ID-------E-----
---KSD--ASK---------------------RIEGEL-LK-IP--SEK-----------
-----------VTA----------M-------------REK----------LI-E-----
--------------------------------------------------------LIPS
LTY--------AHP---N--A--T--------N-----------LG-F----G-----DA
VDV---------ALAS--------------------------------------------
------------------------------------------------------------
------------------------------------------------------------
------------------------------------------------------------
------------------------------------------------------------
------------------------------------------------------------
------------------------------------------------------------
------------------------------------------------------------
-------------------------------------------------------L----
--AKHIH------------------------------------------------
>Pbr031150.1.g
VYV-----Y-----N-LPAKFN-------LGL-L-D---------------------H--
-C-H----------------------------N---LN-------VH-T-----------
------------------------------------------D----------MCPHV--
ANSGLG---------------QPPAP---P----------------Q-----PL------
------------------------------------------------------------
----------------------F-N---------------SS------------------
-----GG------------------WFATNQFTA----------------------E---
-MIFHT------RV-E-N-H-P-----CR---T-W--DPA---LA---TLFY-------V
PYYGGLHV---SNKF--RE---------------------------RN-----LTA----
-RDE-----------LDVSL--------VDFIQSQ-------------------------
-----------PW-WQ----K-----H---N--------G---KDHFMALGR-IVR----
DF----------------------------T----------------------------R
-------KN-GD-------------------------------------------RD---
---YGA-GRLLN-FP-----AV-KTMSF-----------LIIE------RH---P-----
-R----NG--KN-----------Q--------YGI-----PYPSYFHPSTW---REMMRW
QNK----V--R-R---F-K-RP-YLFSF------------I-----GAP-----------
-R--R-------------------------KAAI----RNQFIRQC--------------
---------------------------------------------------G--------
-----------------------E-S--AR-------------------------C----
-------NLL----N----------------C------G----TSDRR-----S----K-
-----------C------------------------------------------------
RQPS------------------------EVL--------RM----M--------------
--TESRFCLQAP---GD-------S-------------------------F-------TR
R-----STFDSVLA--G-----------CIPV----------------------------
------FFSP---DS-------------AY-TQYA--WFLP------------E------
-----D----RSS-Y---------S---VY---------------ID-------E-----
---KSK--AAR---------------------RIEKEL-MK-VS--SKE-----------
-----------VMM----------M-------------REK----------LI-D-----
--------------------------------------------------------LIPS
LTY--------AHP---N--G--T--------N-----------IG-F----G-----DA
VDV---------ALVS--------------------------------------------
------------------------------------------------------------
------------------------------------------------------------
------------------------------------------------------------
------------------------------------------------------------
------------------------------------------------------------
------------------------------------------------------------
------------------------------------------------------------
-------------------------------------------------------L----
--AKHVS------------------------------------------------
>Pbr032916.1.g
IYV-----H-----D-LPSRFN-------EDM-L-K---------------------E--
-C-R----------------------------S---LS-------RW-T-----------
------------------------------------------N----------MCKFT--
TNAGLG---------------P------------------------------PL------
-------------EN----------AE--------G------------------------
----------------------V-FGD---------------------------------
-----TG------------------WYATNQFAV----------------------D---
-VIFNN------RM-K-Q-Y-E-----CL---T-N--DSS---LA---AAIF-------V
PFYAGFDI----ARY--LW-------------------G-------FN-----ISR----
-RDA-----------ASLDL--------VDWLMKR-------------------------
-----------PE-WS----I-----M---G--------G---KDHFLVAGR-ITW----
DF-R-------------------------------------------------------R
--L----S--EE-------------------E---------S--------------D---
---W-G-NKLLF-LP-----AA-KNMSM-----------LVVE------SS---P-----
-W----NA---N-----------D--------FGI-----PYPTYFHPAKD---ADVFIW
QER----M--R-R---L-K-RE-FLFSF------------A-----GAP-----------
-R--P---------------DNP-------KS-I----RGQIIDQC--------------
---------------------------------------------------R--------
-----------------------S-S--KV-------------------------G----
-------KLL----E----------------C------DF------GE-----S----K-
-----------C------------------------------------------------
HSPS------------------------SIM--------HM----F--------------
--QRSLFCLQPQ---GD-------S-------------------------Y-------TR
R-----SAFDSMLA--G-----------CIPV----------------------------
------FFHP---GS-------------AY-TQYT--WHLP------------K------
-----D----YTR-Y---------S---VF---------------IP-------E-----
---DDI----R-----------K-R---N-V-SIEETL-GR-IT--PEQ-----------
-----------VKK----------M-------------REE----------VI-S-----
--------------------------------------------------------LIPS
LIY--------ADP---R--S--K-------LG-------------IF----R-----DA
FDV---------SVQA--------------------------------------------
------------------------------------------------------------
------------------------------------------------------------
------------------------------------------------------------
------------------------------------------------------------
------------------------------------------------------------
------------------------------------------------------------
------------------------------------------------------------
-------------------------------------------------------V----
--IDKVT------------------------------------------------
>Pbr036086.1.g
VFV-----Y-----D-LPKTLN-------QEI-L-Q---------------------N--
-C-D----------------------------D---LN-------PW-S-----------
------------------------------------------S----------RCKAL--
ANDGLG---------------Q------------------------------KATG----
---------------I------------------KG------------------------
----------------------I-VPDNLV------------------------------
-----PA------------------WYWTDQFVS----------------------E---
-VIFHN------RI-L-N-H-K-----CR---V-M--EPE---SA---TAFY-------I
PFYAGLAV----GKY--LW---------------------------SN----SSTA--QD
-RDR-----------HCEMM--------LRWVQDQ-------------------------
-----------PS-YK----K-----S---D--------G---WDHFITMGR-ITW----
DF-R-------------------------------------------------------R
-------SK-ND--------------------------------------------D---
---W-G-SSCIY-LP-----GM-RNITR-----------LLIE------RN---P-----
-W---------D---------YFD--------VGI-----PYPIGFHPRSD---SDVADW
QNF----V--R-N---R-S-RS-KLFCF------------A-----GAK-----------
-R----------------------------GA-IKNDFRGLLLSHC--------------
---------------------------------------------------Q--------
--------------------K--E-S-D-T-------------------------C----
-------RVV----D----------------C---------------------A----G-
--------TK-CS---------------------------------------------N-
GTS-------------------------AIL--------ET----F--------------
--LDSDFCLQPR---GD-------S-------------------------F-------TR
R-----SIFDCMVA--G-----------SIPV----------------------------
------FFWR---RT-------------AY-IQYE--WFLP------------G------
-----E----PDS-Y---------S---VF---------------ID-------R-----
---KAV----I-----------N-G---T-A-SIKNVL-QG-IS--RDK-----------
-----------VKE----------M-------------REK----------VI-D-----
--------------------------------------------------------YIPN
FLY--------AKP------Q--EG------LETI-----------------K-----DA
FDI---------ALEG--------------------------------------------
------------------------------------------------------------
------------------------------------------------------------
------------------------------------------------------------
------------------------------------------------------------
------------------------------------------------------------
------------------------------------------------------------
------------------------------------------------------------
-------------------------------------------------------V----
--IRRFK------------------------------------------------
>Pbr040295.1.g
VYV-----Y-----P-LPAKFN-------LGL-L-N---------------------H--
-C-H----------------------------A---LN-------LY-T-----------
------------------------------------------D----------MCPYV--
ANSGLG---------------Q------------------------------PH------
--------------P------------------KLG------------------------
----------------------S-A---------------AL------------------
-------------------------WFATHQFIA----------------------E---
-VIFHA------RV-E-N-H-P-----CR---T-L--DPT---RA---AIFY-------V
PFYGGLYA---SSKF--KE---------------------------AN-----LTA----
-RDE-----------LAFDL--------VDYVQSQ-------------------------
-----------PW-WK----K-----H---K--------G---RDHFITLGR-TAW----
DF----------------------------M----------------------------R
-------V--TD-------------------G-----------------------PD---
---FGF-NSLLN-LP-----AV-KNMSV-----------LTVE------RQ---P-----
-W----KG--SN-----------Q--------HGL-----PYPSYFHPSTW---QEMVAW
QNR----V--R-G---M-D-RP-HLFSF------------I-----GGP-----------
-R--K---------------G----LE---KAAV----RDKFIRQC--------------
---------------------------------------------------G--------
-----------------------E-S--TR-------------------------C----
-------MLL----K----------------C------G------SGA-----S----K-
-----------C------------------------------------------------
HVPS------------------------EVL--------KV----M--------------
--TESQFCLQAP---GD-------S-------------------------F-------TR
R-----STFDSVLA--G-----------CIPV----------------------------
------FSSP---HT-------------AY-TQYK--WFLP------------G------
-----D----EST-Y---------S---VY---------------ID-------E-----
---KSD--ASK---------------------RIEEEL-LK-IP--KEK-----------
-----------VTA----------M-------------REK----------LI-E-----
--------------------------------------------------------LIPS
LTY--------AHP---N--A--T--------N-----------LG-F----G-----DA
VDV---------ALAS--------------------------------------------
------------------------------------------------------------
------------------------------------------------------------
------------------------------------------------------------
------------------------------------------------------------
------------------------------------------------------------
------------------------------------------------------------
------------------------------------------------------------
-------------------------------------------------------L----
--AKHVQ------------------------------------------------
>Pbr040296.1.g
VYV-----Y-----P-LPAKFN-------LGL-L-N---------------------H--
-C-H----------------------------A---LN-------LY-T-----------
------------------------------------------D----------MCPYV--
ANSGLG---------------Q------------------------------PH------
--------------P------------------KLG------------------------
----------------------S-A---------------AL------------------
-------------------------WFATHQFIA----------------------E---
-VIFHA------RV-E-N-H-P-----CR---T-L--DPT---RA---AIFY-------V
PFYGGLYA---SSKF--KE---------------------------AN-----LTA----
-RDE-----------LAFDL--------VDYVQSQ-------------------------
-----------PW-WK----K-----H---K--------G---RDHFITLGR-TAW----
DF----------------------------M----------------------------R
-------V--TD-------------------G-----------------------PD---
---FGF-NSLLN-LP-----AV-KNMSV-----------LTVE------RQ---P-----
-W----KG--SN-----------Q--------HGL-----PYPSYFHPSTW---QEMVAW
QNR----V--R-G---M-D-RP-HLFSF------------I-----GGP-----------
-R--K---------------G----LE---KAAV----RDKFIRQC--------------
---------------------------------------------------G--------
-----------------------E-S--TR-------------------------C----
-------MLL----K----------------C------G------SGA-----S----K-
-----------C------------------------------------------------
HVPS------------------------EVL--------KV----M--------------
--TESQFCLQAP---GD-------S-------------------------F-------TR
R-----STFDSVLA--G-----------CIPV----------------------------
------FSSP---HT-------------AY-TQYK--WFLP------------G------
-----D----EST-Y---------S---VY---------------ID-------E-----
---KSD--ASK---------------------RIEEEL-LK-IP--KEK-----------
-----------VTA----------M-------------REK----------LI-E-----
--------------------------------------------------------LIPS
LTY--------AHP---N--A--T--------N-----------LG-F----G-----DA
VDV---------ALAS--------------------------------------------
------------------------------------------------------------
------------------------------------------------------------
------------------------------------------------------------
------------------------------------------------------------
------------------------------------------------------------
------------------------------------------------------------
------------------------------------------------------------
-------------------------------------------------------L----
--AKHVQ------------------------------------------------
>Pbr041355.1.g
VYV-----Y-----N-LPSKFN-------FDL-I-G---------------------Q--
-C-R----------------------------D---MV-------TW-M-----------
------------------------------------------D----------FCKYL--
KNEAMG---------------E------------------------------PIP-----
--------------------------K-------LG------------------------
------------------------------------------------------------
-----NG------------------WYQTHQHSL----------------------E---
-PIFHQ------RV-M-K-H-A-----CR---V-Y--NED---EA---KLFY-------I
PFYGGLDI----LRW--HF-------------------K--------N-----VS---SD
VKDT-----------LSLEL--------ITWLRKQ-------------------------
-----------RS-WT----K-----N---S--------G---KDHVIVLGK-ISW----
DF-R-------------------------------------------------------R
--K----D-----------------------R---------S------------------
---W-G-TRFLE-ID-----QM-KNPVK-----------LLIE------RQ---P-----
-W----QP---N-----------D--------IRI-----PHPTYFHPSSD---DDIMAW
QWK----I-IS-S-----H-RK-QLVSF------------A-----GAA-----------
-R--P---------------G----QA---ES-I----RSILIKQC--------------
---------------------------------------------------S--------
-----------------------S-SSENGNQ-----------------------C----
-------RFV----D----------------C------S--------------L----G-
--------G--C------------------------------------------------
DQPE------------------------LVI--------EL----F--------------
--MESEFCLQPP---GD-------S-------------------------P-------TR
K-----SLFDSLIS--G-----------CIPV----------------------------
------LFDP---FT-------------AY-YQYP--WHLP------------E------
-----D----HGK-Y---------S---VF---------------VD-------Q-----
---EEV----R-----------G-M---K-V-NVVDTL-KK-IS--KEK-----------
-----------RDD----------M-------------RRF----------IV-Y-----
-------------------------------------------------------ELLPG
LVY--------GDS---H--A--K-------FE-------------MF----E-----DA
FSI---------TMTN--------------------------------------------
------------------------------------------------------------
------------------------------------------------------------
------------------------------------------------------------
------------------------------------------------------------
------------------------------------------------------------
------------------------------------------------------------
------------------------------------------------------------
-------------------------------------------------------L----
--MERVT------------------------------------------------
>Pbr042454.1.g
IYV-----H-----D-IPSKFN-------KDF-L-K---------------------K--
-C-G----------------------------S---LS-------NW-T-----------
------------------------------------------D----------MCELA--
SNFGLG---------------P------------------------------RL------
-------------SN----------FE--------K------------------------
----------------------V-YSN---------------------------------
-----TG------------------WFATNQFLL----------------------E---
-VIFHS------RM-K-Q-Y-N-----CL---T-K--NSS---LA---SAIF-------V
PYYAGLDV----ARY--LW-------------------G------SS------ISM----
-RDS-----------GSLEI--------AKWLTEK-------------------------
-----------PE-WK----K-----M---W--------G---RDHFMVAGR-ITW----
DF-R-------------------------------------------------------R
--W----T--DK-------------------D---------S--------------E---
---W-G-TKLML-LP-----ES-KNMTM-----------LAIE------SS---P-----
-W----NS---N-----------D--------FAI-----PYPTYFHPSKD---IEVFQW
QNR----M--R-R---Q-K-RR-ILFSF------------A-----GGP-----------
-R--P---------------NLQ-------NS-I----RNEIIDQC--------------
---------------------------------------------------K--------
-----------------------A-AR-RK-------------------------C----
-------KLL----E----------------C------TS------GP-----D----K-
-----------C------------------------------------------------
HKPV------------------------FVM--------KM----F--------------
--QGSVFCMQPP---GD-------S-------------------------L-------TR
R-----SIFDSILA--G-----------CIPV----------------------------
------FFHP---GS-------------AY-VQYL--WHLP------------K------
-----D----YTK-Y---------S---VL---------------IP-------A-----
---FDI----K-----------K-G---K-V-SIERIL-NN-IP--RQK-----------
-----------VYD----------M-------------REE----------VV-K-----
--------------------------------------------------------LIPR
VIY--------ADP---G--S--R-------LE-------------TL----E-----DA
FDI---------AVKG--------------------------------------------
------------------------------------------------------------
------------------------------------------------------------
------------------------------------------------------------
------------------------------------------------------------
------------------------------------------------------------
------------------------------------------------------------
------------------------------------------------------------
-------------------------------------------------------V----
--LERVE------------------------------------------------
>Pbr042459.1.g
IYV-----H-----D-IPSKFN-------KDF-L-K---------------------K--
-C-G----------------------------S---LS-------NW-T-----------
------------------------------------------D----------MCELA--
SNFGLG---------------P------------------------------RL------
-------------SN----------FE--------K------------------------
----------------------V-YSN---------------------------------
-----TG------------------WFATNQFLL----------------------E---
-VIFHS------RM-K-Q-Y-N-----CL---T-K--NSS---LA---SAIF-------V
PYYAGLDV----ARY--LW-------------------G------SS------ISM----
-RDS-----------GSLEI--------AKWLTEK-------------------------
-----------PE-WK----K-----M---W--------G---RDHFMVAGR-ITW----
DF-R-------------------------------------------------------R
--W----T--DK-------------------D---------S--------------E---
---W-G-TKLML-LP-----ES-KNMTM-----------LAIE------SS---P-----
-W----NS---N-----------D--------FAI-----PYPTYFHPSKD---IEVFQW
QNR----M--R-R---Q-K-RR-ILFSF------------A-----GGP-----------
-R--P---------------NLQ-------NS-I----RNEIIDQC--------------
---------------------------------------------------K--------
-----------------------A-AR-RK-------------------------C----
-------KLL----E----------------C------TS------GP-----D----K-
-----------C------------------------------------------------
HKPV------------------------FVM--------KM----F--------------
--QGSVFCMQPP---GD-------S-------------------------L-------TR
R-----SIFDSILA--G-----------CIPV----------------------------
------FFHP---GS-------------AY-VQYL--WHLP------------K------
-----D----YTK-Y---------S---VL---------------IP-------A-----
---FDI----K-----------K-G---K-V-SIERIL-NN-IP--RQK-----------
-----------VYD----------M-------------REE----------VV-K-----
--------------------------------------------------------LIPR
VIY--------ADP---G--S--R-------LE-------------TL----E-----DA
FDI---------AVKG--------------------------------------------
------------------------------------------------------------
------------------------------------------------------------
------------------------------------------------------------
------------------------------------------------------------
------------------------------------------------------------
------------------------------------------------------------
------------------------------------------------------------
-------------------------------------------------------V----
--LERVE------------------------------------------------
>Carubv10020285m.g
VYV-----Y-----D-LPKEFN-------IGL-L-Q---------------------N--
-C-R----------------------------H---LN-------IY-T-----------
------------------------------------------N----------MCPHV--
SNNGLG---------------Q------------------------------PL------
--------------H------------------RGG------------------------
----------------------R-T---------------S-------------------
-------------------------WFATHQFIA----------------------E---
-MIFHA------RV-E-N-H-P-----CR---T-W--NPH---NA---DIFY-------V
PFYGGLYA---SSVF--RE---------------------------QN-----LTK----
-RDE-----------LAVRL--------VDYISGQ-------------------------
-----------RW-WR----R-----S---N--------G---RDHFLAIGR-TAW----
DF----------------------------M----------------------------R
-------S--PD-----------------------------T--------------D---
---FGA-NILMQ-MP-----RV-MNMSV-----------LTVE------RQ---P-----
-W----KG--DN-----------H--------FGI-----PYPSYFHPYTS---AEMVTW
QDK----M--R-R---V-E-RP-NLFSF------------V-----GGP-----------
-R--K---------------G----LE---KAAI----RDELIRQC--------------
---------------------------------------------------A--------
-----------------------D-S--SH-------------------------C----
-------ELL----K----------------C------E------NGG-----S----R-
-----------C------------------------------------------------
HDPM------------------------NVL--------GV----M--------------
--TRSRFCLQAP---GD-------S-------------------------F-------TR
R-----STFDSMLA--G-----------CIPV----------------------------
------FFSP---HT-------------MY-TQYM--WYLP------------D------
-----D----KRS-Y---------S---VF---------------MD-------E-----
---INS--T-----------------------QIEQEL-LS-IS--DSE-----------
-----------VAR----------M-------------RET----------VI-G-----
--------------------------------------------------------LVPS
MTY--------AHP---N--A--T--------N-----------YD-L----P-----DA
VDV---------ALEA--------------------------------------------
------------------------------------------------------------
------------------------------------------------------------
------------------------------------------------------------
------------------------------------------------------------
------------------------------------------------------------
------------------------------------------------------------
------------------------------------------------------------
-------------------------------------------------------L----
--AKQAR------------------------------------------------
>Carubv10021808m.g
VYV-----Y-----D-LPSKFN-------KDL-L-G---------------------E--
-C-S----------------------------D---MV-------PW-A-----------
------------------------------------------N----------FCSYF--
KNDAFG---------------E------------------------------LIE-----
--------------------------N-------LG------------------------
------------------------------------------------------------
-----KG------------------WFRTHQYSL----------------------E---
-PIFHS------RV-L-K-H-P-----CR---V-Y--DES---QA---KLFY-------V
PFYGGIDV----LRW--HF-------------------K--------N-----VS---ED
VKDV-----------LAIEV--------VKWLASK-------------------------
-----------ES-WR----K-----N---A--------G---KDHVFVLGK-ISW----
DF-R-------------------------------------------------------R
--N----N--K--------------------F---------S------------------
---W-G-SSLLE-MQ-----EM-KNPTK-----------LLIE------RH---P-----
-W----EA---N-----------D--------IAI-----PHPTYFHPKTD---DDIATW
QNK----I-IG-K-----S-RK-SLISF------------A-----GGA-----------
-R--P---------------G----KP---DS-I----RSILIDQC--------------
---------------------------------------------------T--------
-----------------------S-SPNQ--------------------------C----
-------RFL----N----------------C------T--------------D----G-
--------G--C------------------------------------------------
DKPE------------------------SVI--------EL----F--------------
--RDSEFCLQPP---GD-------S-------------------------P-------TR
K-----SIFDSLIS--G-----------CIPV----------------------------
------IFDP---YS-------------AY-YQYT--WHLP------------E------
-----D----HRR-Y---------S---VY---------------IN-------K-----
---EDV----K-----------KVK---R-V-NVIEKL-MS-KT--LRE-----------
-----------RED----------M-------------RSY----------IV-H-----
-------------------------------------------------------ELLPG
LVY--------GDS---N--A--K-------FE-------------RF----R-----DA
FDI---------TMDS--------------------------------------------
------------------------------------------------------------
------------------------------------------------------------
------------------------------------------------------------
------------------------------------------------------------
------------------------------------------------------------
------------------------------------------------------------
------------------------------------------------------------
-------------------------------------------------------L----
--LRKIA------------------------------------------------
>Carubv10013229m.g
IYV-----H-----N-LPSKFN-------EDM-L-R---------------------D--
-C-K----------------------------K---LS-------LW-T-----------
------------------------------------------N----------MCKFT--
TNAGLG---------------P------------------------------PL------
-------------EN----------VE--------G------------------------
----------------------V-FSD---------------------------------
-----EG------------------WYATNQFAV----------------------D---
-VIFSN------RM-K-Q-Y-K-----CL---T-N--DSS---LA---AAIF-------V
PFYAGFDI----ARY--LW-------------------G-------YN-----ISR----
-RDA-----------ASLEL--------VDWLMKR-------------------------
-----------PE-WE----I-----M---K--------G---KDHFLVAGR-ITW----
DF-R-------------------------------------------------------R
--L----S--EE-------------------E---------T--------------D---
---W-G-NKLLF-LP-----AA-KNMSM-----------LVVE------SS---P-----
-W----NA---N-----------D--------FGI-----PYPTYFHPAKD---SEVFEW
QDR----M--R-N---L-E-RK-WLFSF------------A-----GAP-----------
-R--P---------------DNP-------KS-I----RGQIIDQC--------------
---------------------------------------------------R--------
-----------------------N-S--NV-------------------------G----
-------KLL----E----------------C------DF------GE-----S----K-
-----------C------------------------------------------------
HAPS------------------------SIM--------QM----F--------------
--QSSLFCLQPQ---GD-------S-------------------------Y-------TR
R-----SAFDSMLA--G-----------CIPV----------------------------
------FFHP---GS-------------AY-TQYT--WHLP------------K------
-----N----YTT-Y---------S---VF---------------IP-------E-----
---DDI----R-----------K-R---N-I-SIEERL-LQ-IP--SEQ-----------
-----------VKI----------M-------------REN----------VI-N-----
--------------------------------------------------------LIPR
LIY--------ADP---R--S--E-------LE-------------TQ----K-----DA
FDV---------SVQA--------------------------------------------
------------------------------------------------------------
------------------------------------------------------------
------------------------------------------------------------
------------------------------------------------------------
------------------------------------------------------------
------------------------------------------------------------
------------------------------------------------------------
-------------------------------------------------------V----
--IDKVT------------------------------------------------
>Carubv10023021m.g
VYI-----H-----K-LPSRFN-------LEI-L-Q---------------------D--
-C-D----------------------------S---ITR---------------------
----------------------------------------PKDKI-------SMCEFF--
KNSGFG---------------T------------------------------LIG-----
-----------------------------------S------------------------
----------------------D-YTPS--------------------------------
-------------------------WYATNQFML----------------------E---
-VIFHE------KM-K-R-Y-E-----CL---T-S--NSS---LA---SAVY-------V
PYYAGLDF----RRK--LRR------------------R--------N-----VAA----
-RDA-----------AGKEL--------VNWLKKQ-------------------------
-----------PQ-WK----G-----M---L--------G---KDHFLVTGR-ISR----
DF-R-------------------------------------------------------R
N------S--DK-------------------N---------S--------------D---
---W-G-TNLML-LP-----DS-QNLTF-----------LTIE------RS---LTSH--
-----------N-----------E--------FAI-----PYPTYFHPTST---SEIIRW
QDK----I--K-V---T-N-RT-VLFSF------------A-----GAQ-----------
-R--P--------------SRNQ-------NGLV----RTEVIKQC--------------
---------------------------------------------------K--------
-----------------------S-SS-KT-------------------------C----
-------RFL----D----------------C------DVK------------A----N-
---------S-C------------------------------------------------
NDPI------------------------TLM--------KL----F--------------
--EGSVFCLQPP---GD-------S-------------------------L-------TR
R-----SVFDSILA--G-----------CIPV----------------------------
------YFNQ---GS-------------AY-KQYV--WHIP------------M------
-----N----NSE-Y---------S---VY---------------IP-------V-----
---KEL----R-----------NGG---K-N-KIEEIL-RG-IP--NER-----------
-----------LVG----------L-------------REN----------VI-R-----
--------------------------------------------------------LIPK
IVY--------SEP---N-RN--KP-----GGE-------------VF----E-----DA
FDI---------ALKG--------------------------------------------
------------------------------------------------------------
------------------------------------------------------------
------------------------------------------------------------
------------------------------------------------------------
------------------------------------------------------------
------------------------------------------------------------
------------------------------------------------------------
-------------------------------------------------------V----
--LERIE------------------------------------------------
>Carubv10025159m.g
VYM-----H-----E-VPALFN-------EEL-L-K---------------------N--
-C-W----------------------------T---LS-------RW-T-----------
------------------------------------------D----------MCELT--
SNFGLG---------------P------------------------------RL------
-------------PN----------ME--------G------------------------
----------------------V-------------------------------------
-----SG------------------WYATNQFTL----------------------E---
-VIFHN------RM-K-Q-Y-K-----CL---T-K--DSS---LA---SAVF-------V
PYYPGLDL----MRF--LW-------------------G------PF------PSM----
-RDA-----------AALDL--------MKWLRES-------------------------
-----------QE-WK----R-----L---D--------G---RDHFMVAGR-TTW----
DF-M-------------------------------------------------------R
--T----P--EN-------------------E---------S--------------D---
---W-G-NRLMI-LP-----EV-RNMTM-----------LLIE------SS---P-----
-W----NY---H-----------G--------FAV-----PYPTYFHPSTY---AEIIQW
QMR----M--R-R---M-N-RR-YLFSF------------V-----GAP-----------
-R--P---------------NLG-------DS-I----RTEIMDQC--------------
---------------------------------------------------K--------
-----------------------A-SK-SK-------------------------C----
-------KLL----E----------------C------VS------GS-----Q----K-
-----------C------------------------------------------------
YKPD------------------------QIM--------KF----F--------------
--LSSTFCLQPP---GD-------S-------------------------Y-------TR
R-----STFDSILA--G-----------CIPV----------------------------
------FFHP---GS-------------AY-AQYV--WHLP------------K------
-----D----IAK-Y---------S---VF---------------IP-------E-----
---KNV----K-----------E-G---K-V-SIENIL-SR-IP--RTR-----------
-----------IFA----------M-------------REQ----------VI-R-----
--------------------------------------------------------LIPR
LMY--------FNP---L--S--KSE----DTG-------------RF----E-----DA
FDV---------AVEG--------------------------------------------
------------------------------------------------------------
------------------------------------------------------------
------------------------------------------------------------
------------------------------------------------------------
------------------------------------------------------------
------------------------------------------------------------
------------------------------------------------------------
-------------------------------------------------------V----
--LQRVD------------------------------------------------
>Carubv10025252m.g
IYM-----H-----N-LPSIFN-------DDI-I-K---------------------D--
-C-R----------------------------P---LI-------KW-F-----------
------------------------------------------D----------MCPFM--
VNSGLG---------------P------------------------------QVSD----
-----------SD-N---------TTA--------R------------------------
----------------------V-LTVE--------------------------------
----TGS------------------WYSTNQFLL----------------------A---
-VIFRE------RM-K-H-Y-E-----CL---T-N--DSS---LA---SAVY-------V
PFYAGFDV----SRH--LW-------------------G-------YN-----MTV----
-RDE-----------LGIKL--------ARWLREK-------------------------
-----------PE-WG----K-----M---H--------G---RDHFFVTGR-IAW----
DF-R-------------------------------------------------------R
--V----R--DE-------------------D---------S--------------D---
---W-G-NKLMR-LP-----EF-ANMTM-----------LAIE------TT---A-----
-W----A----N-----------E--------FAV-----PYPTYFHPKSL---NEIWRW
QRK----V--K-S---L-K-RE-YLFSF------------V-----GGP-----------
-R--P---------------NLD-------GS-I----RGEIIKQC--------------
---------------------------------------------------L--------
-----------------------A-SQ-GN-------------------------C----
-------KFL----N----------------C------NV------------------N-
--------D--C------------------------------------------------
DNPV------------------------KIM--------EV----F--------------
--ENSVFCLQPS---GD-------S-------------------------Y-------TR
R-----SIFDSILA--G-----------CIPV----------------------------
------FFSP---GS-------------GY-NQYI--WYFP------------K------
-----D----YTK-Y---------S---VY---------------IP-------E-----
---KEM----R-----------N-G---T-F-SLNKFL-GG-ID--MES-----------
-----------ISR----------M-------------RNE----------VA-K-----
--------------------------------------------------------IIPK
IIY--------TKP---G-LV--G-------PE-------------KI----E-----DA
FEI---------AVDR--------------------------------------------
------------------------------------------------------------
------------------------------------------------------------
------------------------------------------------------------
------------------------------------------------------------
------------------------------------------------------------
------------------------------------------------------------
------------------------------------------------------------
-------------------------------------------------------T----
--LERV-------------------------------------------------
>Carubv10025326m.g
VYM-----H-----N-LPSRFN-------DDL-I-K---------------------N--
-C-E----------------------------A---YI-------EL-R-----------
------------------------------------------N----------KCKYL--
VNSGFG---------------P------------------------------RILE----
-----------DDYN---------HTT--------Q------------------------
----------------------V-LTIE--------------------------------
----TGS------------------WYSTNQFML----------------------E---
-VIFRE------KM-R-H-Y-E-----CL---T-N--DSS---LS---SAVF-------V
PFYAGFDV-----RR--FW-------------------G-------YS-----VKL----
-RDE-----------LGEDL--------AQWLRKR-------------------------
-----------SE-WK----K-----M---N--------G---RDHFFVTGR-VGR----
DF-R-------------------------------------------------------R
--A----T--DQ-------------------D---------S--------------D---
---W-G-NKLMR-LP-----EF-ENITM-----------LSIE------TN---S-----
-W----S----N-----------E--------FAV-----PYPTCFHPKSR---TEVKRW
QRQ----V--R-M---T-K-RR-HLYSF------------A-----GAK-----------
-R--P---------------QIK-------VS-I----RGEIIRQC--------------
---------------------------------------------------L--------
-----------------------A-SQ-ER-------------------------C----
-------KFL----D----------------C------NNQ------------S----R-
--------D--C------------------------------------------------
SDPV------------------------KVM--------EV----F--------------
--RDSVFCVQPP---GD-------T-------------------------P-------TR
R-----STFDSILA--G-----------CIPV----------------------------
------LFTP---DS-------------VY-NQYN--WYFP------------K------
-----D----HTK-Y---------S---VY---------------IP-------E-----
---KDV----K-----------N-G---K-V-SIEKLL-AS-IS--EGR-----------
-----------ILK----------M-------------RNE----------VK-K-----
--------------------------------------------------------IIPK
IIY--------TKP---G-EV--G-------PE-------------KI----E-----DA
FEI---------AVAR--------------------------------------------
------------------------------------------------------------
------------------------------------------------------------
------------------------------------------------------------
------------------------------------------------------------
------------------------------------------------------------
------------------------------------------------------------
------------------------------------------------------------
-------------------------------------------------------V----
--LDRV-------------------------------------------------
>Carubv10004820m.g
IHI-----R-----T-LPSRFN-------LDL-L-S---------------------T--
-C-N-----------------------------------------RY-P-----------
-------------------------------LT---------DD---------LCPYL--
ANHGLG---------------P-----------------K--------------TH----
--------------T---------------------------------------------
------------------------------------------------------------
---RTRS------------------WYRTDPLLL----------------------E---
-LIFHR------RI-L-E-Y-P-----CL---T-P--DPD---LA---SAVY-------L
PYYAGIDS----LRY--LY-------------------G-------PD-----LNS----
-SAD-----------HGSDL--------LEFLTRD-------------------------
---------Q-PEIWS----R-----R---S--------G---HDHFLVMAR-PAW----
DF------------------------------S--------------------------Q
-------PL-TV-------------------D---------P--------------P-V-
---W-G-TSFLE-RP-----EF-FNLTA-----------LTLE------SR---F-----
-W----P---WQ-----------E--------QAV-----PYPTSFHPHSL---PFLESW
IRR----V--R-R---S-R-RT-SLMLF------------A-----GGGGTSS-------
-S--P--------------------------N-I----RRSIRLEC--------------
---------------------------------------------------T--------
--------------------S--T-NVTE-PES-----------------KPDKIC----
-------DFV----D----------------C---------------------S----N-
--------GI-CE-----------------------------------------------
HDPI------------------------RFM--------RP----M--------------
--LQSSFCLQPP---GD-------T-------------------------------P-TR
K-----ATFDGIIA--G-----------CIPV----------------------------
------FFED---QT-------------AK-MQYS--WHLP-------------------
----------ESE-YSE------FS---VT---------------IP-------K-----
---EDVV---------------F-R---G-V-RIQDVL-MS-IP--KEE-----------
-----------VAR----------M-------------RER----------VI-E-----
--------------------------------------------------------MMPR
VMY--------RRH---G--A--S---M--GLM-------------NK----K-----DA
VDL---------AIDG--------------------------------------------
------------------------------------------------------------
------------------------------------------------------------
------------------------------------------------------------
------------------------------------------------------------
------------------------------------------------------------
------------------------------------------------------------
------------------------------------------------------------
-------------------------------------------------------V----
--LEKI-------------------------------------------------
>Carubv10006479m.g
VYV-----Y-----D-LPSKFN-------RDL-L-V---------------------D--
-C-V----------------------------D---MV-------PW-T-----------
------------------------------------------N----------MCKYF--
KNEGFG---------------E------------------------------AIG-----
--------------------------N-------LG------------------------
------------------------------------------------------------
-----QG------------------WFRTHQYAL----------------------E---
-PIFHS------RV-L-K-H-P-----CR---V-Y--NES---QA---KIFY-------V
PFYGGFDV----LRW--HF-------------------K--------N-----VS---NV
VKDR-----------LGIEV--------LKWLESK-------------------------
-----------ES-WK----R-----N---A--------G---KDHVFVLGK-ISW----
DF-R-------------------------------------------------------R
-------S--K--------------------L---------P------------------
---W-G-SRFLE-LQ-----GM-NNPTK-----------LLIE------RH---P-----
-W----EV---N-----------D--------IAV-----PHPTYFHPKTD---YDIASW
QVK----M-MN-K-----P-RR-NVVSF------------A-----GGA-----------
-R--P---------------G----NP---HS-I----RSTLIEQC--------------
---------------------------------------------------T--------
-----------------------T-FSDQ--------------------------C----
-------RFL----N----------------C------T--------------N----G-
--------S--C------------------------------------------------
NKPE------------------------NVI--------EL----F--------------
--QDSEFCLQPS---GD-------S-------------------------P-------TR
K-----SVFDSLIS--G-----------CIPV----------------------------
------IFNP---YT-------------AY-YQYA--WHLP------------E------
-----N----HRK-Y---------S---VY---------------IS-------Q-----
---EDV----K-----------G-K---R-V-NVVKKL-MA-KT--VRE-----------
-----------KEE----------M-------------RSY----------II-H-----
-------------------------------------------------------QLLPG
LVY--------GDS---N--A--K-------FE-------------KF----R-----DA
FDI---------TFDS--------------------------------------------
------------------------------------------------------------
------------------------------------------------------------
------------------------------------------------------------
------------------------------------------------------------
------------------------------------------------------------
------------------------------------------------------------
------------------------------------------------------------
-------------------------------------------------------L----
--LEKIN------------------------------------------------
>Carubv10007051m.g
IYV-----H-----D-LPYKFN-------FEL-L-D---------------------N--
-C-Y----------------------------L---IT-------RG-TEK---------
------------------------------------------D----------ICPYI--
ENYGFG---------------H------------------------------AI------
-------------KS----------YE--------N------------------------
----------------------V-LLK---------------------------------
-----ES------------------WFTTNQFML----------------------E---
-VIFHN------KM-M-N-Y-R-----CL---T-N--DSS---LA---SAVF-------V
PFYAGLDM----SRY--LW-------------------G-------FN-----ISV----
-RDS-----------SSHEL--------MNWLVEQ-------------------------
-----------KE-WR----R-----M---S--------G---RDHFLVSGR-IAW----
DF-R-------------------------------------------------------R
--Q----T--DN-------------------E---------S--------------D---
---W-G-SKLRF-LP-----ES-RNMSM-----------LSIE------SS---S-----
-W----N----N-----------D--------YAV-----PYPTCFHPRSV---DEVAEW
QEL----M--R-S---R-K-RE-YLFAF------------A-----GAP-----------
-R--P---------------EYK-------DS-V----RGKIIDEC--------------
---------------------------------------------------L--------
-----------------------E-SK-KQ-------------------------C----
-------YLL----D----------------C------NY------GK-----T----N-
-----------C------------------------------------------------
DNPV------------------------NVM--------KV----F--------------
--RNSVFCLQPP---GD-------S-------------------------Y-------TR
R-----SIFDSILA--G-----------CIPV----------------------------
------FFHP---GT-------------AY-AQYK--WHLP------------K------
-----N----HTS-Y---------S---VY---------------LP-------V-----
---KDV----K-----------E-W---N-I-KIKERL-IE-IP--EER-----------
-----------VVS----------L-------------REE----------VI-K-----
--------------------------------------------------------LIPR
VIY--------ADP---K--Y--G-------SK-------------GN----E-----DA
FEL---------AVKG--------------------------------------------
------------------------------------------------------------
------------------------------------------------------------
------------------------------------------------------------
------------------------------------------------------------
------------------------------------------------------------
------------------------------------------------------------
------------------------------------------------------------
-------------------------------------------------------M----
--LERIE------------------------------------------------
>Carubv10028275m.g
VFV-----Y-----D-MPKIFN-------EVI-L-Q---------------------Q--
-C-D----------------------------N---LN-------PW-S-----------
------------------------------------------S----------RCDAL--
SNDGFG---------------K------------------------------EATS----
---------------L------------------RN------------------------
----------------------V-IPEDLV------------------------------
-----QS------------------WFWTDQFVT----------------------E---
-IIFHN------RI-L-N-H-R-----CR---T-L--DPE---SA---TAFY-------I
PFYAGLAV----GQY--LW---------------------------SN----Y-AA--AD
-RDR-----------HCKMM--------TQWVKDQ-------------------------
-----------PY-WN----R-----S---N--------G---WDHFITMGR-ITW----
DF-R-------------------------------------------------------R
-------SK-DE--------------------------------------------D---
---W-G-SNCIY-TP-----GM-RNITR-----------LLIE------RN---S-----
-W---------D---------HFD--------VGV-----PYPTGFHPRSD---SDVVKW
QDF----V--R-N---R-R-RE-TLFCF------------A-----GAP-----------
-R----------------------------AG-IENDFRGLLLRHC--------------
---------------------------------------------------E--------
--------------------E--S-R-G-A-------------------------C----
-------RTV----D----------------C---------------------T----A-
--------GK-CS---------------------------------------------N-
GSS-------------------------AIL--------ET----F--------------
--LGSDFCLQPR---GD-------S-------------------------F-------TR
R-----SIFDCMLA--G-----------SIPV----------------------------
------FFWR---RT-------------AY-MQYQ--WFLP------------D------
-----K----PDS-Y---------S---IF---------------ID-------R-----
---NEV----K-----------N-G---T-T-SIKEVL-ER-YS--KED-----------
-----------VRK----------M-------------RER----------VI-D-----
--------------------------------------------------------LIPN
LVY--------AKS------P--NG------LETF-----------------K-----DA
FDV---------AVDG--------------------------------------------
------------------------------------------------------------
------------------------------------------------------------
------------------------------------------------------------
------------------------------------------------------------
------------------------------------------------------------
------------------------------------------------------------
------------------------------------------------------------
-------------------------------------------------------V----
--FRRFK------------------------------------------------
>Prupe.1G165700
IYI-----H-----EGLPSRFN-------YDF-L-N---------------------N--
-C-E----------------------------S---LS-------AG-------------
----------------------------------TSISNI-PS----------MCPHL--
VNLGLG---------------P------------------------------EI------
-------------NS----------SE--------G------------------------
----------------------V-LSN---------------------------------
-----KS------------------WFKTNPYLL----------------------E---
-VIFHN------RM-K-N-Y-E-----CL---T-K--NFT---LA---SAIY-------V
PFYPSMDV----GVH--LW-------------------D-------SN-----LTI----
-RDS-----------SAKHF--------AKWLSGQ-------------------------
-----------PE-WS----K-----M---W--------G---RDHFFASGR-IAW----
DF-R-------------------------------------------------------R
--E----R--DN-------------------G---------S--------------A---
---W-G-SKLRF-LP-----ES-MNMTM-----------LTLE------GS---R-----
-W----K----N-----------D--------IAI-----PYPTNFHPAKD---SEVVQW
QNR----V--R-E---Q-E-RP-YLFTF------------A-----GAP-----------
-R--P---------------NQN-------GS-I----RGKLIDHC--------------
---------------------------------------------------Q--------
-----------------------A-S--TK-------------------------C----
-------KFL----H----------------C------TEK-----------------K-
-----------C------------------------------------------------
GNPV------------------------TVM--------RV----F--------------
--QSSVYCLQPE---GD-------S-------------------------Y-------TR
R-----SAFDAFLA--G-----------CIPV----------------------------
------FFHP---AT-------------AY-TQYL--WYLP------------K------
-----D----HTK-Y---------S---VF---------------IP-------V-----
---RDV----K-----------D-LK--E-G-QIENVL-LG-IS--KDQ-----------
-----------EAA----------M-------------REE----------VI-R-----
--------------------------------------------------------LIPK
LVY--------ADP---R--S--R-------LE-------------T-----Q-----DA
FDI---------AVQG--------------------------------------------
------------------------------------------------------------
------------------------------------------------------------
------------------------------------------------------------
------------------------------------------------------------
------------------------------------------------------------
------------------------------------------------------------
------------------------------------------------------------
-------------------------------------------------------I----
--LERIE------------------------------------------------
>Prupe.1G165800
IYI-----H-----EGLPARFN-------YDF-L-N---------------------N--
-C-E----------------------------S---LS-------AG-------------
----------------------------------TCNCNT-PN----------MCPHL--
VNLGLG---------------P------------------------------QV------
-------------ND----------SE--------G------------------------
----------------------V-LAN---------------------------------
-----KS------------------WFKTNPYLL----------------------E---
-VIFHN------KM-K-R-Y-E-----CL---T-K--NSS---LA---SAIY-------V
PFYPSMDV----GVH--LW-------------------D-------SN-----LTI----
-RDS-----------SARDY--------VKWLSGQ-------------------------
-----------PE-WM----K-----M---W--------G---RDHFFVSGR-IAW----
DF-R-------------------------------------------------------R
--E----R--DN-------------------S---------S--------------D---
---W-G-SKLRF-LP-----ES-MNMTM-----------LSIE------GG---R-----
-W----K----N-----------D--------IAI-----PYPTNFHPAKD---SEVVQW
QNR----V--R-E---Q-E-RR-YLFSF------------V-----GAP-----------
-R--P---------------HQQ-------TS-I----RGKLIDHC--------------
---------------------------------------------------Q--------
-----------------------A-S--TN-------------------------C----
-------KFL----H----------------C------DEK-----------------K-
-----------C------------------------------------------------
GNPV------------------------TVM--------RV----F--------------
--KSSVYCLQPG---GD-------S-------------------------Y-------TR
R-----SAFDAFLA--G-----------CIPV----------------------------
------FFHP---AT-------------AY-TQYL--WHLP------------K------
-----N----HTK-F---------S---VF---------------IP-------V-----
---RDV----E-----------D-LK--E-G-LIEKVL-LG-IS--KDK-----------
-----------EVA----------M-------------REE----------VI-R-----
--------------------------------------------------------LIPK
LVY--------ANP---R--S--R-------LG-------------T-----Q-----DA
FDI---------AVQG--------------------------------------------
------------------------------------------------------------
------------------------------------------------------------
------------------------------------------------------------
------------------------------------------------------------
------------------------------------------------------------
------------------------------------------------------------
------------------------------------------------------------
-------------------------------------------------------I----
--LERIE------------------------------------------------
>Prupe.1G166100
IYI-----H-----EGLPSRFN-------YDF-L-N---------------------N--
-C-E----------------------------S---LT-------AG-A-----------
----------------------------------MTVSNI-SN----------MCPYF--
VNLGLG---------------P------------------------------VI------
-------------ES----------SE--------G------------------------
----------------------V-LAN---------------------------------
-----ES------------------WFSTNQFLL----------------------E---
-VIFHN------RM-R-Q-Y-E-----CL---T-E--NST---LA---SAIY-------V
PFYAGIDA----SVH--LR-------------------D-------PN-----LTA----
-RDS-----------SAKDL--------VRWLSSK-------------------------
-----------PE-WK----K-----M---W--------G---SDHFFVAGR-VSW----
DF-R-------------------------------------------------------R
--R----R--DN-------------------S---------S--------------N---
---W-G-SKLRF-LP-----ES-MNMSM-----------LSIE------GS---A-----
-W----K----N-----------D--------LAI-----PYPTSFHPKED---SEVVQW
QNR----V--R-K---Q-E-RP-HLFAF------------V-----GAP-----------
-R--A---------------RQK-------NS-I----RGKLIDQC--------------
---------------------------------------------------Q--------
-----------------------A-S--TN-------------------------C----
-------KFL----H----------------C------RKN-----------------N-
-----------C------------------------------------------------
DNPV------------------------TIM--------KV----F--------------
--QSSVYCLQPP---GD-------T-------------------------S-------TR
R-----STFDSFVA--G-----------CIPV----------------------------
------FFQP---AS-------------AY-TQYL--WHLP------------K------
-----N----HTK-Y---------S---VF---------------IP-------V-----
---RSA----E-----------D-LK--E-G-DIEKVL-LG-IS--KDR-----------
-----------ELA----------M-------------REE----------VI-R-----
--------------------------------------------------------LIPK
LVY--------ADP---R--S--R-------LK-------------T-----Q-----DA
FDL---------AVQG--------------------------------------------
------------------------------------------------------------
------------------------------------------------------------
------------------------------------------------------------
------------------------------------------------------------
------------------------------------------------------------
------------------------------------------------------------
------------------------------------------------------------
-------------------------------------------------------I----
--LERIG------------------------------------------------
>Prupe.1G166200
IYI-----H-----DDLPSKFN-------SDF-L-I---------------------N--
-C-K----------------------------S---IS-------AG-------------
----------------------------------ISSSSI-PS----------MCPDL--
LNLGLG---------------P------------------------------QI------
-------------EN----------SD--------G------------------------
----------------------V-LAN---------------------------------
-----ES------------------WFVTNPYLL----------------------E---
-VIFHN------KM-K-K-Y-E-----CL---T-S--NST---LA---SAIY-------V
PFYTGMDA----SVH--LW-------------------D-------SN-----LTI----
-RDS-----------SAKNL--------VKWLSGQ-------------------------
-----------PE-WK----K-----M---W--------G---RDHFFVSGR-TSW----
DF-R-------------------------------------------------------R
--V----R--DN-------------------S---------S--------------E---
---W-G-SKLRF-LP-----ES-MNMTM-----------LSME------GS---L-----
-W----K----N-----------D--------IAI-----PYPTSFHPAKD---IEVVQW
QNR----V--R-Q---Q-E-RP-YLFAF------------V-----GAP-----------
-R--P---------------HLQ-------GS-I----RGKIIDHC--------------
---------------------------------------------------Q--------
-----------------------A-S--TT-------------------------C----
-------KFL----H----------------C------GEN-----------------N-
-----------C------------------------------------------------
HNPV------------------------NII--------RV----F--------------
--QSSVYCLQPR---GD-------S-------------------------D-------TR
R-----SAFDAILA--G-----------CIPV----------------------------
------FFHP---AT-------------AF-SQYL--WYLP------------K------
-----N----HTK-Y---------S---VF---------------IP-------V-----
---RDV----K-----------D-LKE-E-G-IIEKVL-QG-IS--KDR-----------
-----------ELA----------M-------------REE----------VI-R-----
--------------------------------------------------------IIAK
LVY--------ADP---G--S--R-------LD-------------T-----P-----DA
FDI---------AVQG--------------------------------------------
------------------------------------------------------------
------------------------------------------------------------
------------------------------------------------------------
------------------------------------------------------------
------------------------------------------------------------
------------------------------------------------------------
------------------------------------------------------------
-------------------------------------------------------I----
--LERIE------------------------------------------------
>Prupe.1G166300
IYV-----H-----DDLPAKFN-------DDL-L-K---------------------N--
-C-Q----------------------------N---LT-------TG-SKP---------
-----------------------------------KNSDT-QN----------MCRYI--
VNLGLG---------------P------------------------------EI------
-------------EE----------PE--------G------------------------
----------------------V-LAN---------------------------------
-----ES------------------WFITNPYLL----------------------E---
-VIFHN------KM-K-Q-Y-K-----CL---T-N--NSN---QA---SAIY-------V
PSYVGLDA----SLH--LW-------------------D-------FN-----LTV----
-RDY-----------SGKDL--------VGWLSGK-------------------------
-----------PE-WK----K-----M---W--------G---RDHFMVAGR-TSW----
DF-R-------------------------------------------------------R
--Q----K--EN-------------------S---------S--------------D---
---W-G-TNLRV-LP-----ES-MNMSM-----------LSVE------GS---L-----
-W----K----N-----------D--------FAI-----PYPTNFHPAND---SDVVQW
QNR----V--R-S---Q-K-RP-FLFTF------------V-----GAP-----------
-R--P---------------DMK-------DS-I----RGKLIDQC--------------
---------------------------------------------------Q--------
-----------------------A-S--SN-------------------------C----
-------KFL----H----------------C------GSS-----G------I----N-
-----------C------------------------------------------------
NNPV------------------------TVM--------RV----F--------------
--ESSVFCLQPP---GD-------S-------------------------H-------TR
R-----STFDSFLA--G-----------CIPV----------------------------
------FFHP---AT-------------AY-TQYL--WHLP------------E------
-----N----HTK-Y---------S---VF---------------IP-------V-----
---KEV----E-----------D-LK--E-G-IIEKTL-LG-IS--KHE-----------
-----------ELA----------M-------------REE----------VI-R-----
--------------------------------------------------------LIPN
LVY--------ADP---R--S--R-------LE-------------T-----E-----DA
FDL---------AVQG--------------------------------------------
------------------------------------------------------------
------------------------------------------------------------
------------------------------------------------------------
------------------------------------------------------------
------------------------------------------------------------
------------------------------------------------------------
------------------------------------------------------------
-------------------------------------------------------I----
--LGRIE------------------------------------------------
>Prupe.1G166600
--M-----H-----DDLPEKFN-------HDL-L-K---------------------N--
-C-K----------------------------Y---LT-------RG-TDK---------
-----------------------------------------PN----------LCPYF--
ENFGFG---------------P------------------------------EI------
-------------EN----------NE--------G------------------------
----------------------V-LAN---------------------------------
-----ES------------------WFSTNQFLL----------------------E---
-FIFHN------KM-K-H-Y-E-----CL---T-K--NST---LA---SAIY-------V
PFYAGLDA----SLH--LW-------------------D-------SN-----LTV----
-RDT-----------SAKEL--------VDWLSRK-------------------------
-----------PE-WK----K-----M---L--------G---RDHFLVAGR-ISW----
DF-R-------------------------------------------------------R
--Q----T--DD-------------------V---------S--------------D---
---W-G-SKLRW-LP-----ES-MNMSM-----------LSVE------GS---S-----
-W----K----N-----------D--------YAI-----PYPTYFHPSKD---IELIQW
QDR----M--R-K---L-E-RP-YLFTF------------A-----GAP-----------
-R--P---------------DQQ-------SS-I----RGKIIDQC--------------
---------------------------------------------------L--------
-----------------------A-S--ST-------------------------C----
-------KLI----D----------------C------SSA-----GN-----I----D-
-----------C------------------------------------------------
DNPA------------------------SVM--------RV----F--------------
--QSSVYCLQPG---GD-------S-------------------------Y-------TR
R-----SAFDSILA--G-----------CIPV----------------------------
------FFHP---GT-------------AY-SQYL--WHLP------------K------
-----N----HSS-Y---------S---VF---------------IP-------V-----
---REA----K-----------D-VP--A-S--IEEIL-LG-IS--EDK-----------
-----------EFA----------M-------------REE----------VI-R-----
--------------------------------------------------------LIPN
LVY--------ADP---R--S--R-------LE-------------T-----A-----DA
FDL---------AVKG--------------------------------------------
------------------------------------------------------------
------------------------------------------------------------
------------------------------------------------------------
------------------------------------------------------------
------------------------------------------------------------
------------------------------------------------------------
------------------------------------------------------------
-------------------------------------------------------I----
--LERIE------------------------------------------------
>Prupe.1G581600
IYV-----Y-----N-LPKRFN-------HDL-L-K---------------------N--
-C-H----------------------------S---LQ-------RW-T-----------
------------------------------------------D----------MCPYI--
SNMGLG---------------P------------------------------RI------
-------------KN----------SKKQ-------------------------------
----------------------L-VGN---------------------------------
------G------------------WFATNQFLL----------------------E---
-VIFHN------RM-K-Q-Y-K-----CL---T-N--DSS---LA---SAVF-------V
PFYPGLDV----GRY--LW-------------------D-------YN-----ISV----
-RDA-----------SPLEF--------VKWLSHR-------------------------
-----------PE-WK----K-----M---W--------G---RDHFLVGGR-IAW----
DF-R-------------------------------------------------------R
--Q----T--DK-------------------D---------S--------------A---
---W-G-SKLMF-LP-----EA-KNMTL-----------LSIE------SS---C-----
-W----N----N-----------E--------QAI-----PYPTYFHPSKD---SEVFEW
QRR----M--R-K---R-K-RR-HLFSF------------A-----GAP-----------
-R--P---------------DSK-------DS-I----RDMIINQC--------------
---------------------------------------------------Q--------
-----------------------S-ST-S--------------------------C----
-------KLV----G----------------C------HR------GA-----N----K-
-----------C------------------------------------------------
DDPL------------------------NVM--------KV----F--------------
--EASVFCLQPS---GD-------S-------------------------Y-------TR
R-----STFDSILA--G-----------CIPV----------------------------
------FFHP---GS-------------AY-VQYL--WHFP------------N------
-----T----PSK-Y---------S---VF---------------IS-------E-----
---KDI----R-----------D-Q---K-V-MINETL-HR-IP--KRQ-----------
-----------VSA----------M-------------REE----------VI-R-----
--------------------------------------------------------LIPR
VIY--------ADP---R-AP--R-------LE-------------TV----E-----DA
FDI---------AVKG--------------------------------------------
------------------------------------------------------------
------------------------------------------------------------
------------------------------------------------------------
------------------------------------------------------------
------------------------------------------------------------
------------------------------------------------------------
------------------------------------------------------------
-------------------------------------------------------V----
--LDRVE------------------------------------------------
>Prupe.2G284000
VFV-----Y-----D-LPKTLN-------QEI-L-Q---------------------N--
-C-D----------------------------D---LN-------PW-S-----------
------------------------------------------S----------RCKAL--
ANEGLG---------------Q------------------------------QATG----
---------------I------------------AG------------------------
----------------------V-VPENLA------------------------------
-----PA------------------WYWTDQFVS----------------------E---
-VIFHN------RI-L-N-H-K-----CR---V-M--EPE---SA---TAFY-------I
PFYAGLAV----GKY--LW---------------------------SN----SSTA--QD
-RDR-----------HCEMM--------LRWVQDQ-------------------------
-----------PY-YK----R-----S---E--------G---WDHFITMGR-ITW----
DF-R-------------------------------------------------------R
-------SN-DQ--------------------------------------------D---
---W-G-SRCIY-LP-----GM-RNITR-----------LLIE------RN---P-----
-W---------D---------YFD--------VGV-----PYPTGFHPRSD---SDVAEW
QSF----V--R-T---R-N-RT-KLFCF------------A-----GAK-----------
-R----------------------------GA-IKNDFRGLLLSHC--------------
---------------------------------------------------Q--------
--------------------S--E-S-E-S-------------------------C----
-------RVV----D----------------C---------------------A----G-
--------TK-CS---------------------------------------------N-
GTS-------------------------AIL--------ET----F--------------
--LDSDFCLQPR---GD-------S-------------------------F-------TR
R-----SIFDCMVA--G-----------SIPV----------------------------
------FFWK---RT-------------AY-IQYE--WFLP------------G------
-----E----PES-Y---------S---VY---------------ID-------R-----
---NAV----T-----------N-G---T---SIKNVL-QG-FS--REE-----------
-----------VEK----------M-------------RGK----------VI-D-----
--------------------------------------------------------YIPK
FLY--------AKP------Q--EG------LESV-----------------K-----DA
FDI---------ALEG--------------------------------------------
------------------------------------------------------------
------------------------------------------------------------
------------------------------------------------------------
------------------------------------------------------------
------------------------------------------------------------
------------------------------------------------------------
------------------------------------------------------------
-------------------------------------------------------V----
--MRRFK------------------------------------------------
>Prupe.5G075200
------------------------------------------------------------
------------------------------------------------------------
------------------------------------------------------------
------------------------------------------------------------
------------------------------------------------------------
------------------------------------------------------------
--------------------------------ML----------------------E---
-LIFHR------RM-L-E-Y-P-----CL---T-A--DPQ---AA---DAIY-------V
PYYAGIDA----LHY--LY-------------------G-------PD-----YNS----
-SSE-----------QGLNL--------FEFLTTD-------------------------
---------S-PESWN----R-----K---M--------G---HDHFMVLAR-PAW----
DF------------------------------S--------------------------Q
-------PL-GN-------------------D---------P--------------P-L-
---W-G-TSLLE-LP-----QF-YNVTA-----------LTVE------AR---A-----
-W----P---WQ-----------E--------HAV-----PYPTSFHPPNL---SLLESW
VQR----A--R-R---S-R-RT-TLMMF------------A-----GGGGVGR-------
-N--P--------------------------T-I----RRSIRNEC--------------
---------------------------------------------------E--------
--------------------N--N-TMNKNV-KNVNNVGM---YGSGV-GGFSKLC----
-------DVV----D----------------C---------------------S----N-
--------GI-CE-----------------------------------------------
HDPI------------------------RFM--------RP----M--------------
--LQASFCLQPP---GD-------T-------------------------------P-TR
R-----STFDSIVA--G-----------CIPV----------------------------
------FFEE---SS-------------AR-AQYR--WHLP-------------------
----------EDQ-FGE------FS---VF---------------IA-------K-----
---EDVV---------------F-K---E-T-RILDVL-RS-IP--RGK-----------
-----------VRR----------M-------------RER----------VL-E-----
--------------------------------------------------------MIPR
IMY--------RKH---G--S--S---V--GLR-------------AK----K-----DA
FDI---------AIEG--------------------------------------------
------------------------------------------------------------
------------------------------------------------------------
------------------------------------------------------------
------------------------------------------------------------
------------------------------------------------------------
------------------------------------------------------------
------------------------------------------------------------
-------------------------------------------------------V----
--LQKI-------------------------------------------------
>Prupe.5G098300
VYV-----Y-----D-LPSKFN-------KDL-V-G---------------------Q--
-C-T----------------------------D---MV-------PW-M-----------
------------------------------------------D----------FCKYF--
KNEALG---------------E------------------------------PIP-----
--------------------------K-------LG------------------------
------------------------------------------------------------
-----NG------------------WYQTHQYSL----------------------E---
-PIFHQ------RV-L-K-H-P-----CR---I-Y--NEN---EA---KLFY-------V
PFYGGLDI----LRW--HF-------------------K--------N-----VS---ND
VKDA-----------LSLEL--------IAWLEKQ-------------------------
-----------KP-WA----K-----N---S--------G---KDHVVVLGK-VSW----
DF-R-------------------------------------------------------R
--K----D-----------------------G---------S------------------
---W-G-TRLLE-ID-----QM-ENPIK-----------LLIE------RQ---P-----
-W----QP---N-----------D--------IGI-----PHPTYFHPHSD---DDIMAW
QWK----I-IS-S-----Y-RK-RLVSF------------A-----GAA-----------
-R--P---------------G----AA---ES-I----RSILIKQC--------------
---------------------------------------------------N--------
-----------------------S-SADNGNQ-----------------------C----
-------HFL----D----------------C------S--------------S----G-
--------G--C------------------------------------------------
DQPE------------------------SVI--------EL----F--------------
--MESEFCLQPP---GD-------S-------------------------P-------TR
K-----SLFDSLIS--G-----------CIPV----------------------------
------LFDP---FT-------------AY-YQYP--WHLP------------E------
-----D----HEK-Y---------S---VF---------------VD-------Q-----
---EEV----R-----------Q-V---K-V-NVVEML-MK-IS--KKE-----------
-----------KDD----------M-------------RRY----------IV-Y-----
-------------------------------------------------------ELLPG
LVY--------GDS---T--A--K-------LE-------------KF----Q-----DA
FSI---------IMSS--------------------------------------------
------------------------------------------------------------
------------------------------------------------------------
------------------------------------------------------------
------------------------------------------------------------
------------------------------------------------------------
------------------------------------------------------------
------------------------------------------------------------
-------------------------------------------------------L----
--MERVT------------------------------------------------
>Prupe.6G074500
IYV-----H-----D-IPSKFY-------KDL-L-Q---------------------K--
-C-G----------------------------S---LS-------NW-T-----------
------------------------------------------N----------MCDFA--
SNSGLG---------------P------------------------------HL------
-------------PN----------FE--------R------------------------
----------------------V-YSN---------------------------------
-----TG------------------WFSTNQFLL----------------------E---
-VIFHN------RM-K-Q-Y-N-----CL---T-K--DSS---QA---SAIF-------V
PYYAGLDV----ARY--LW-------------------G------SN------MSM----
-RDS-----------GSLEI--------VKWLREK-------------------------
-----------PE-WN----K-----M---W--------G---RDHFMVAGR-ITW----
DF-R-------------------------------------------------------R
--W----T--DT-------------------D---------S--------------E---
---W-G-NKLML-LP-----ES-KNMTM-----------LTIE------SS---P-----
-W----NS---N-----------D--------FAI-----PYPTYFHPSKD---NEVFQW
QNR----M--R-R---Q-R-RR-ILFSF------------A-----GGP-----------
-R--P---------------NLQ-------SS-I----RNEIIDQC--------------
---------------------------------------------------R--------
-----------------------A-AR-RK-------------------------C----
-------KLL----E----------------C------TS------GP-----D----K-
-----------C------------------------------------------------
HKPV------------------------FVM--------KM----F--------------
--QGSVFCLQPP---GD-------S-------------------------L-------TR
R-----SIFDSILA--G-----------CIPV----------------------------
------FFHP---GS-------------AY-VQYL--WHLR------------R------
-----D----YTK-Y---------S---VF---------------IS-------A-----
---FDI----K-----------N-G---R-V-SIESIL-QR-IP--RQK-----------
-----------VVE----------M-------------REG----------VI-K-----
--------------------------------------------------------LIPK
VIY--------ADP---S--S--R-------LE-------------TL----E-----DA
FDI---------VVKG--------------------------------------------
------------------------------------------------------------
------------------------------------------------------------
------------------------------------------------------------
------------------------------------------------------------
------------------------------------------------------------
------------------------------------------------------------
------------------------------------------------------------
-------------------------------------------------------V----
--LERVD------------------------------------------------
>Prupe.6G185700
VYV-----Y-----P-LPPKFN-------TGL-L-S---------------------R--
-C-K----------------------------T---LN-------VY-T-----------
------------------------------------------D----------MCPHV--
ANRGLG---------------Q------------------------------PL------
--------------P------------------KLG------------------------
----------------------S-P---------------AA------------------
-------------------------WFATHQFIA----------------------E---
-MIFHA------RV-E-N-H-P-----CR---T-L--DPA---RA---ALFY-------V
PFYGGLHA---SSMF--KE---------------------------AN-----LTS----
-RDE-----------LAVDL--------VHHLQAQ-------------------------
-----------PW-WG----R-----N---S--------G---RDHFIALGR-TAW----
DF----------------------------M----------------------------R
-------A--TD-------------------G-----------------------PD---
---FGA-NSLLN-LP-----AV-KNMSV-----------LTVE------RH---P-----
-W----QG--SN-----------Q--------HGI-----PYPSYFHPSTW---QEILTW
QNK----V--R-E---M-N-RP-NLFSF------------I-----GGP-----------
-R--K---------------G----LE---KAAI----RNEFIRQC--------------
---------------------------------------------------G--------
-----------------------E-S--TR-------------------------C----
-------FLM----N----------------C------G-----PSGA-----S----K-
-----------C------------------------------------------------
HEPS------------------------EVL--------KV----M--------------
--TESTFCLQAP---GD-------S-------------------------F-------TR
R-----STFDSVLA--G-----------CIPV----------------------------
------FFSP---HT-------------AY-TQYK--WFLP------------E------
-----E----VKT-Y---------S---VY---------------ID-------E-----
---KSP--ASR---------------------KIEDEL-LK-IS--GEK-----------
-----------VKA----------M-------------REK----------LV-D-----
--------------------------------------------------------LIPS
LTY--------AHP---N--A--T--------D-----------VG-F----G-----DA
VDV---------TLAS--------------------------------------------
------------------------------------------------------------
------------------------------------------------------------
------------------------------------------------------------
------------------------------------------------------------
------------------------------------------------------------
------------------------------------------------------------
------------------------------------------------------------
-------------------------------------------------------L----
--ANHVS------------------------------------------------
>Prupe.6G185800
------------------------------------------------------------
------------------------------------------------------------
------------------------------------------------------------
------------------------------------------------------------
------------------------------------------------------------
------------------------------------------------------------
------------------------------------------------------------
-MIFHA------RV-E-N-H-P-----CR---TRG--SPR---VP---SPLL-------R
SIRRRAAS---PNKF--RE---------------------------RN-----LTA----
-RDE-----------LDVSL--------VDFIQAQ-------------------------
-----------PW-WN----R-----R---N--------G---KDHFMALGR-VVQ----
DF----------------------------I----------------------------R
-------KP-ND-------------------------------------------RD---
---YGA-GRLLN-LP-----AV-KNMSV-----------LIIE------RH---P-----
-W----QG--KN-----------Q--------YGI-----PYPSYFHPSTR---QEMAWW
QNK----M--R-K---V-R-RP-YLFSF------------I-----GAP-----------
-R--R-------------------------KAAI----RNEFIRQC--------------
---------------------------------------------------G--------
-----------------------E-S--TR-------------------------C----
-------KLL----N----------------C------G----TPDGR-----S----K-
-----------C------------------------------------------------
GEPS------------------------EVL--------KV----M--------------
--TESRFCLQAP---GD-------S-------------------------F-------TR
R-----STFDSVLA--G-----------CIPV----------------------------
------FFSP---HS-------------AY-TQYG--WYLP------------G------
-----E----RSS-Y---------S---VF---------------ID-------Q-----
---KSK--ASE---------------------RIEEEL-MK-IS--SKK-----------
-----------VKM----------M-------------REK----------LL-G-----
--------------------------------------------------------LVPS
LTY--------AHP---N--A--T--------N-----------SG-I----G-----DA
VDV---------ALVS--------------------------------------------
------------------------------------------------------------
------------------------------------------------------------
------------------------------------------------------------
------------------------------------------------------------
------------------------------------------------------------
------------------------------------------------------------
------------------------------------------------------------
-------------------------------------------------------L----
--AKQVN------------------------------------------------
>Prupe.6G186000
VYV-----Y-----T-LPPQFN-------LGL-L-R---------------------Q--
-C-N----------------------------N---LS-------IK-A-----------
------------------------------------------N----------MCPAV--
ANSGLG---------------Q------------------------------PLNY----
--------------F------------------RIG------------------------
----------------------H-S---------------AV------------------
-----TSS-----------------WYTTHQYTA----------------------E---
-IIFHA------RL-Q-N-H-P-----CR---T-Q--DPA---RA---SLFY-------V
PFYGGFDA---LSKY--RE---------------------------AN-----LTA----
-RDE-----------LTFSL--------VDYIQAQ-------------------------
-----------PW-WQ----R-----N---H--------G---KDHFMALGT-VVW----
DF----------------------------M----------------------------R
-------TM-SNASS------------SCSSS---------S-------------KV---
---RTP-GTLLK-LP-----AA-ENMSV-----------LIIE------RH---P-----
-W----Q---PN-----------Q--------HGI-----PYPSYFHPSTW---REMAAW
QRK----M--R-L---M-E-RP-HLFSF------------V-----GAR-----------
-R--K---------------------N---KAAI----RNEFIRQC--------------
---------------------------------------------------S--------
-----------------------E-S--TR-------------------------C----
-------KLL----N----------------CE-----G-----PDGA-----R----R-
-----------C------------------------------------------------
LQPR------------------------EIM--------RV----M--------------
--TRSQFCLQAP---GD-------T-------------------------P-------TR
R-----STFDSVLA--G-----------CVPV----------------------------
------FFSR---HT-------------AY-SQYA--WYLP------------G------
-----E----ASR-Y---------S---VY---------------ID-------E-----
---KSS--ASR---------------------GIEEEL-LK-IS--SKK-----------
-----------VKM----------M-------------REE----------II-D-----
--------------------------------------------------------LMPS
LTY--------AHP---N--A--T--------D-----------FG-F----G-----DA
VDV---------ALAS--------------------------------------------
------------------------------------------------------------
------------------------------------------------------------
------------------------------------------------------------
------------------------------------------------------------
------------------------------------------------------------
------------------------------------------------------------
------------------------------------------------------------
-------------------------------------------------------L----
--AKHIG------------------------------------------------
>Manes.01G003300
VYI-----H-----H-LPSRFN-------RDL-L-E---------------------N--
-C-E----------------------------S---IT-------PG-AEH---------
------------------------------------------N----------MCSYL--
VNSALG---------------H------------------------------EV------
-------------EN----------SQ--------G------------------------
----------------------I-LLN---------------------------------
-----KS------------------WYSTNQFLL----------------------E---
-VIFHF------RM-K-K-Y-K-----CL---T-N--DSF---LA---SAIY-------V
PFYAGLDV----SRY--LW-------------------G-------FK-----ISV----
-RDQ-----------SASDL--------VKWLVEK-------------------------
-----------PE-WK----K-----M---L--------G---RDHFLVAGR-IAW----
DF-R-------------------------------------------------------R
--Q----T--DN-------------------E---------S--------------D---
---W-G-SKFRF-LP-----ES-NNMSM-----------LAIE------SS---S-----
-W----N----N-----------D--------YAI-----PYPTCFHPSRD---SEVFQW
QDK----V--R-R---Q-T-RP-YLFSF------------A-----GAP-----------
-R--P---------------DLQ-------DS-I----RGKIIEEC--------------
---------------------------------------------------L--------
-----------------------A-SK-NL-------------------------C----
-------KLL----E----------------C------DYG---VNGA-----I----S-
-----------C------------------------------------------------
DNPV------------------------NVM--------RL----F--------------
--QNSVFCLQPT---GD-------S-------------------------Y-------TR
R-----SIFDSILA--G-----------CIPV----------------------------
------FFHP---GT-------------AY-AQYK--WHLP------------K------
-----N----YSK-Y---------S---VY---------------MP-------V-----
---RDV----K-----------D-W---K-A-GINQTL-LR-IP--ENR-----------
-----------VLA----------M-------------REE----------VI-K-----
--------------------------------------------------------LIPR
IVY--------ADP---R--S--R-------ME-------------TI----E-----DA
FDL---------AVKG--------------------------------------------
------------------------------------------------------------
------------------------------------------------------------
------------------------------------------------------------
------------------------------------------------------------
------------------------------------------------------------
------------------------------------------------------------
------------------------------------------------------------
-------------------------------------------------------I----
--LERIE------------------------------------------------
>Manes.01G056300
VYI-----H-----H-IPSRFN-------QDL-L-E---------------------N--
-C-G----------------------------S---IT-------AG-TEH---------
------------------------------------------N----------MCPYL--
VNSALG---------------H------------------------------EV------
-------------EN----------SQ--------A------------------------
----------------------I-LSN---------------------------------
-----KS------------------WHSTNQFLL----------------------E---
-VIFHF------RM-K-K-Y-K-----CL---T-N--DSS---LA---SAIY-------V
PFYAGIDI----SRY--LW-------------------H-------FN-----ISV----
-RDQ-----------SAFEL--------VRWLVEK-------------------------
-----------PE-WK----K-----M---F--------G---RDHFFVAGR-IAW----
DF-R-------------------------------------------------------R
--Q----T--DN-------------------E---------S--------------D---
---W-G-SKLMF-LP-----ES-NNMSM-----------LAIE------SS---S-----
-W----K----N-----------D--------YAI-----PYPTCFHPSKE---SEVFQW
QDK----M--R-R---Q-T-RP-FLFSF------------A-----GAP-----------
-R--P---------------DLQ-------DS-I----RSKIIEEC--------------
---------------------------------------------------L--------
-----------------------A-SK-DL-------------------------C----
-------KLL----V----------------C------DYG---VNGA-----I----N-
-----------C------------------------------------------------
DNPV------------------------NVM--------KL----F--------------
--QNSVFCLQPP---GD-------S-------------------------Y-------TR
R-----SIFDSILA--G-----------CIPV----------------------------
------FFNP---GT-------------AY-AQYK--WHLP------------K------
-----N----YSK-Y---------S---VY---------------IP-------V-----
---EDV----E-----------D-W---R-A-GINQTL-LR-IP--ENR-----------
-----------VLA----------M-------------REE----------VI-K-----
[truncated: 2,446,779 more chars]
