# Supplementary material for: Eudicot primary cell wall glucomannan is related in synthesis, structure, and function to xyloglucan
Source: Plant Cell. 2022 Aug 4;34(11):4600–22. doi: 10.1093/plcell/koac238 (PMC9614514; doi:10.1093/plcell/koac238)
Supplement: koac238_Supplementary_Data [file koac238_supplementary_data.zip › koac238_Supplementary_Data/Supplemental File 2_GT47A_phylogenetic tree.tre]

(((((NNU_10542:0.02208,((XP_031485983.1:0.05848,(((Spipo1G0014600:0.06648,((CMI00001838:0.04776,(((PAB00023239:0.00464,PGL00017312:0.01832)0.894:0.01174,(PME00089407:0.01544,(PTA00061803:0.00202,(PPI00012468:0.00417,PSY00009712:0.00054)0.829:0.00439)0.973:0.01891)0.768:0.01326)0.864:0.03879,TBA00017886:0.08457)0.463:0.02426)0.991:0.06653,(((((((Sphfalx17G027700.1.p:0.31539,((Pp3c3_2340:0.0,PP00001G01950:0.0):0.24558,((Pp3c26_14180:0.0,Pp3c26_14140:0.0,PP00530G00010:0.0):0.00055,PP00530G00030:0.00054)0.995:0.10557)0.997:0.16787)0.993:0.15454,((Sphfalx01G031400.1.p:0.34988,((Pp3c25_6620:0.0,PP00088G00740:0.0):0.06924,(Pp3c16_19330:0.0,PP00081G01160:0.0):0.09906)1.000:0.20753)0.996:0.16238,((((((Pp3c3_1830:0.0,PP00001G01650:0.0):0.37687,Mapoly0001s0074:0.48392)1.000:0.47257,(((kfl00517_0080_v1.1:0.11360,kfl00046_0180_v1.1:0.20686)1.000:0.35810,(kfl00026_0330_v1.1:0.22128,(kfl00096_0020_v1.1:0.27030,kfl00096_0030_v1.1:0.25093)0.803:0.12003)0.993:0.22485)1.000:0.42919,kfl00158_0210_v1.1:0.75987)0.933:0.16554)0.809:0.07100,((((Azfi_s0007.g010972:0.30949,(Azfi_s0206.g057839:0.19467,(Sacu_v1.1_s0052.g013995:0.21208,Sacu_v1.1_s0155.g023601:0.16094)0.953:0.07822)0.853:0.06035)1.000:0.29876,(Azfi_s0145.g051669:0.63740,Azfi_s0127.g048682:0.75285)0.768:0.09269)0.248:0.08681,(((((Sphfalx13G121000.1.p:0.0,Sphfalx13G121300.1.p:0.0):0.12774,(Sphfalx16G080000.1.p:0.02857,Sphfalx03G016100.1.p:0.02805)0.983:0.09671)1.000:0.26823,(Sphfalx09G112300.1.p:0.34311,(Sphfalx09G092600.1.p:0.21051,(Sphfalx12G071100.1.p:0.10766,Sphfalx07G081700.1.p:0.12182)0.999:0.15194)0.805:0.08436)0.964:0.12543)0.976:0.13477,(Sphfalx01G124500.1.p:0.33082,((Pp3c18_14230:0.0,PP00003G01530:0.0):0.39669,((Pp3c22_13750:0.0,PP00512G00020:0.0):0.19403,(Pp3c19_15740:0.0,PP00020G00530:0.0):0.16134)0.994:0.21206)1.000:0.28122)0.702:0.05423)0.901:0.13740,((gene11696:0.00948,(SMO117G0076:0.00054,gene10443:0.00055)0.836:0.00886)1.000:0.55031,(Mapoly0074s0038:0.55062,(Sphfalx18G071900.1.p:0.13160,Sphfalx14G038800.1.p:0.16195)0.996:0.24437)0.947:0.17187)0.274:0.06041)0.767:0.09180)0.986:0.17991,(((SMO334G0109:0.0,gene30416:0.0):0.00706,gene36787:0.02165)1.000:0.39521,(((((ATR0661G365:0.0,ATR_00001G00920:0.0):0.10218,(ATR0661G457:0.0,ATR_00001G00910:0.0):0.04329)1.000:0.36420,((XP_031495699.1:0.18115,((XP_031477245.1:0.0,XP_031477246.1:0.0):0.12072,XP_031475515.1:0.16898)0.965:0.09721)1.000:0.25614,(((((AUR62010587:0.00864,AUR62017229:0.01448)1.000:0.13777,(AH013638:0.23715,(Bv7_174350_exki:0.10834,(AUR62015033:0.02237,AUR62017490:0.03606)0.986:0.05592)0.489:0.04178)0.960:0.04577)0.966:0.03768,(Bv7_156510_kwjs:0.06450,(AUR62010586:0.01852,AUR62017228:0.05118)1.000:0.08984)0.840:0.02183)0.975:0.06493,AH018631:0.11089)1.000:0.17559,((((((Tp7g00700:0.13285,(Bo6g065060:0.00973,Brara.G01513:0.01346)0.950:0.03014)0.963:0.03586,(Carubv10006479m.g:0.04406,(Tp7g00690:0.05532,(AT5G41250:0.03911,AL7G48210:0.01795)0.948:0.03303)1.000:0.10443)0.262:0.03043)0.999:0.08663,((Carubv10021808m.g:0.01924,(AT1G63450:0.06513,AL2G11770:0.02534)0.773:0.01287)0.855:0.02607,(Tp2g01160:0.08221,(Bo9g035530:0.01259,Brara.I01394:0.00802)0.994:0.04579)0.702:0.02347)0.974:0.05235)0.594:0.03814,THA.LOC104809389:0.10677)1.000:0.18360,((((DCAR_004644:0.16290,((Cla023173.g:0.03409,(MELO3C010483:0.00237,Cucsa.125430:0.04877)0.858:0.01506)1.000:0.21135,Achn188461:0.12739)0.033:0.01785)0.135:0.00875,(PIA34188.1:0.16735,GSVIVG01019767001:0.06586)0.994:0.05791)0.666:0.00954,((((C.cajan_13199.g:0.05662,(Glyma.01G219300:0.04547,Glyma.11G024200:0.01287)0.930:0.01899)0.957:0.03990,(Ca_02428.g:0.03836,(TPR.G6675:0.02534,(Medtr5g010370:0.02415,Medtr5g010350:0.05791)0.881:0.02037)0.828:0.02001)0.975:0.03833)1.000:0.10593,((Cc08_g14590:0.12838,((Peaxi162Scf00119g00623:0.03756,(CAN.G774.3:0.04146,(Solyc08g080930.1:0.01420,PGSC0003DMG400012345:0.00979)0.973:0.02435)0.959:0.02179)0.960:0.02859,(Peaxi162Scf01294g00037:0.05549,(Solyc12g056260.1:0.01831,PGSC0003DMG400004976:0.00877)0.999:0.05816)1.000:0.05615)0.996:0.05404)0.975:0.04276,(Gorai.004G211300:0.07418,(TCA.TCM_016240:0.03671,COL.COLO4_34446:0.04972)0.409:0.01300)0.968:0.03330)0.760:0.01253)0.512:0.01388,(Cpa.g.sc74.20:0.15921,(((Potri.001G105300:0.0,PT01G10530:0.0):0.03725,(Potri.003G126000:0.0,PT03G12600:0.0):0.14851)0.990:0.05827,(RCO.g.30190.000439:0.06054,(Manes.02G022700:0.04232,HBR3471G011:0.04057)0.986:0.03734)0.819:0.02207)0.958:0.03014)0.977:0.03298)0.299:0.01107)0.910:0.02159,(ZJU.LOC107429888:0.12351,(Eucgr.D01858:0.20003,(Prupe.5G098300:0.04280,(Pbr031011.1.g:0.03551,(Pbr041355.1.g:0.01221,MDO.mRNA.g.5709.5:0.02135)0.982:0.03134)0.994:0.05938)0.997:0.07435)0.848:0.01607)0.807:0.01153)0.888:0.02986)0.686:0.04158,(Zosma7g01760:0.40078,(((evm.TU.AsparagusV1_02.1753.V1.1:0.20306,PEQU_01625:0.31261)0.894:0.05081,p5.00_sc00062_p0019:0.16863)0.963:0.06596,PVNU02002562.1:0.26506)0.377:0.02444)0.425:0.02781)0.567:0.07292)0.863:0.05426)0.847:0.04858)1.000:0.16163,(PTA00069985:0.07647,(PAB00066553:0.08495,(((PTA00031000:0.02776,((PTA00028848:0.00947,PTA00056606:0.15113)1.000:0.37356,(PTA00028499:0.02090,PTA00028500:0.00885)0.590:0.00054)0.853:0.00839)1.000:0.08521,(PAB00039188:0.06420,(PTA00039530:0.08488,PTA00047396:0.10736)0.900:0.02791)0.876:0.02697)0.541:0.01667,(PAB00035425:0.19805,PTA00063513:0.05978)0.832:0.01705)0.918:0.02045)0.286:0.01322)1.000:0.21277)0.973:0.09063,(((Mapoly0053s0090:0.28189,(Sphfalx11G003800.1.p:0.30161,((Pp3c6_14300:0.14499,(Pp3c5_12240:0.0,PP00236G00110:0.0):0.04709)0.996:0.12765,((Pp3c1_25640:0.0,PP00021G00120:0.0):0.18460,((Pp3c14_11970:0.0,PP00036G01220:0.0):0.09455,(Pp3c17_6760:0.0,PP00026G00040:0.0):0.09762)0.965:0.05319)0.989:0.09771)0.979:0.09940)0.999:0.16913)0.735:0.05458,((SMO337G0033:0.0,gene30345:0.0,gene30154:0.0):0.34164,(gene8964:0.00054,(SMO351G0047:0.00055,gene6366:0.00053)0.894:0.00417)1.000:0.34677)0.999:0.18513)0.108:0.03216,(Sacu_v1.1_s0034.g011257:0.44348,(Azfi_s0247.g060108:0.21253,Azfi_s0535.g076102:0.39652)0.335:0.03122)0.981:0.11668)0.414:0.04728)0.746:0.07189)1.000:0.26392)0.889:0.05369)0.897:0.06139,(((((SMO358G0222:0.0,gene3843:0.0):0.00054,gene16147:0.00178)1.000:0.43304,(Azfi_s0004.g008340:0.49793,(SMO137G0362:0.00845,gene18909:0.00054)1.000:0.50013)0.352:0.04420)0.765:0.03810,((Sacu_v1.1_s0018.g007626:0.24197,(Azfi_s0149.g053163:0.17128,Sacu_v1.1_s0061.g015379:0.22620)0.960:0.09066)0.994:0.12655,((GBI00006782:0.06667,(((PPI00058034:0.01088,(PSY00019003:0.02310,PTA00035718:0.00497)0.757:0.00216)0.995:0.04952,((PAB00053147:0.00427,PGL00010431:0.00688)0.858:0.01100,PME00003036:0.15683)0.826:0.01287)0.995:0.07928,TBA00018061:0.14659)0.230:0.03950)0.999:0.15843,((XP_031498841.1:0.23874,((((PIA49848.1:0.17651,NNU_24939:0.10151)0.244:0.01918,(((Cla006243.g:0.04229,MELO3C006842:0.03152)1.000:0.28922,(((Achn118101:0.02415,Achn363721:0.03809)1.000:0.26312,((Cc07_g06540:0.19778,((Cc07_g06570:0.15540,Cc07_g06590:0.10908)1.000:0.19479,(Cc01_g03040:0.19106,Cc07_g06550:0.09293)0.999:0.10896)0.217:0.05411)0.996:0.10758,((Peaxi162Scf00189g00052:0.16930,(Peaxi162Scf01333g00114:0.03519,(CAN.G290.17:0.03443,(Solyc07g049610.1:0.00422,PGSC0003DMG400006432:0.00054)1.000:0.04286)0.822:0.01137)0.986:0.06688)1.000:0.16693,(Cc05_g01260:0.19913,((Migut.M00078:0.10537,(UGI.Scf00056.5553:0.07024,UGI.Scf00133.9319:0.16842)0.995:0.08811)0.996:0.09502,(Peaxi162Scf00359g00115:0.06147,(CAN.G946.9:0.03128,(Solyc07g044960.1:0.01425,PGSC0003DMG400000931:0.01645)0.958:0.02252)0.960:0.02789)1.000:0.14768)0.632:0.03928)0.007:0.02366)0.999:0.09962)0.802:0.03659)0.957:0.05229,(((Cc07_g06510:0.24907,((Peaxi162Scf00945g00005:0.04998,(CAN.G2211.2:0.01406,(Solyc02g092840.1:0.00716,PGSC0003DMG400024950:0.00801)0.625:0.01537)0.967:0.03661)1.000:0.17402,(Migut.L00186:0.14897,(UGI.Scf00853.22343:0.23659,Migut.H00382:0.14101)1.000:0.15124)0.994:0.11448)0.377:0.03425)0.992:0.09086,DCAR_025763:0.25085)0.968:0.07491,Achn363731:0.16452)0.891:0.05011)0.936:0.05266)0.946:0.05885,(((((((Potri.012G130700:0.0,PT12G13070:0.0):0.06074,(Potri.015G132600:0.0,PT15G13260:0.0):0.04986)1.000:0.09652,(RCO.g.30147.000432:0.04810,((Manes.06G139100:0.02883,HBR0140G114:0.01776)0.845:0.01199,(Manes.14G032100:0.03645,HBR3093G055:0.05218)0.917:0.01748)0.850:0.03517)0.909:0.02060)0.985:0.03669,(((ZJU.LOC107414266:0.0,ZJU.LOC107414387:0.0):0.07194,((Cla003564.g:0.03708,(MELO3C005404:0.02156,Cucsa.115600:0.01380)0.985:0.04162)1.000:0.13752,((C.cajan_07455.g:0.05797,(Vradi08g19370:0.09287,Glyma.20G152000:0.04202)0.246:0.01197)1.000:0.07142,(Ca_04537.g:0.04507,(Medtr1g102430:0.07457,(TPR.G26088:0.04775,TPR.G26096:0.07263)0.898:0.02658)0.540:0.02992)0.997:0.06581)0.978:0.05176)0.972:0.04000)0.835:0.01421,(Eucgr.A02868:0.17147,(FVE13394:0.10745,(Prupe.2G284000:0.02828,(Pbr004891.1.g:0.00207,Pbr036086.1.g:0.00440)1.000:0.05861)0.924:0.02132)0.979:0.04843)0.191:0.01451)0.941:0.02469)0.913:0.01226,((Gorai.007G009300:0.07064,((Gorai.008G283000:0.11814,COL.COLO4_14201:0.05935)0.852:0.01426,(TCA.TCM_015014:0.06000,Gorai.009G374500:0.11866)0.772:0.00635)0.850:0.01819)0.998:0.08348,(Cpa.g.sc3.255:0.10369,(THA.LOC104824838:0.07760,((Carubv10028275m.g:0.00880,(AT5G62220:0.00646,AL8G39040:0.01323)0.964:0.01416)0.982:0.02211,(Tp2g25420:0.00782,(Bo3g107840:0.00440,Brara.F02133:0.00892)0.999:0.03447)0.807:0.00881)0.995:0.05793)0.998:0.09758)0.700:0.02624)0.903:0.02420)0.635:0.00055,(((AUR62021292:0.00906,AUR62016083:0.01066)0.899:0.03039,(Bv3_067490_krpr:0.09569,(AUR62021291:0.01954,AUR62016082:0.03172)1.000:0.13174)0.080:0.01904)1.000:0.15618,Ciclev10004838m.g:0.13636)0.905:0.05338)0.571:0.02304,((DCAR_018132:0.20455,(PGSC0003DMG400031015:0.15342,(Cc02_g03750:0.14948,(Migut.F00413:0.17848,(UGI.Scf00541.17172:0.26893,Manes.14G032000:0.47515)0.479:0.02832)0.995:0.09322)0.071:0.02790)0.784:0.01370)0.842:0.02873,Achn354351:0.12736)0.987:0.04235)0.857:0.02288)0.684:0.02676)1.000:0.11079,PVNU02000645.1:0.17279)0.109:0.04196,(Zosma2g01460:0.37140,(Spipo17G0019700:0.24422,((PEQU_02467:0.14817,ASH_gene7105:0.11767)0.989:0.07509,((Ma11_g02990:0.09128,(Ma08_g11790:0.20946,(((((PH01000000G2470:0.04050,((LP007467:0.05680,((TRITD2Av1G235280:0.0,TraesCS2A02G398600:0.0):0.00319,(((TRITD2Bv1G197210:0.0,TraesCS2B02G416500:0.0):0.00055,HORVU0Hr1G005330:0.03441)0.906:0.00627,TraesCS2D02G396100:0.00433)0.726:0.00122)0.990:0.03403)0.977:0.02996,Bradi5g18939:0.10570)0.912:0.01617)0.851:0.01006,(((Sobic.006G186200:0.02555,(Misin12G198000:0.00676,(Misin11G191000:0.01078,((Zm00001d002609:0.0,Zm00007a00034215:0.0):0.00923,Zm00008a006515:0.00312)0.903:0.00627)0.818:0.00352)0.000:0.00053)0.905:0.01266,Seita.7G206800:0.11857)0.910:0.02115,(Zjn_sc00004.1.g07750.1.am.mk:0.01658,Oropetium_20150105_01443:0.02254)0.999:0.04768)0.980:0.03283)0.677:0.01979,((LOC_Os04g48480:0.0,OS04G48480:0.0):0.04942,OB04G29370:0.04496)0.987:0.04992)1.000:0.23639,(PH01000000G2540:0.53490,(((LOC_Os06g23420:0.0,OS06G23420:0.0):0.00055,OsR498G0612527500.01:0.00218)1.000:0.08606,((((Pgl_GLEAN_10008914:0.01586,Seita.7G206700:0.01512)0.996:0.03955,((Sobic.006G186100:0.00896,(Misin11G191100:0.01541,((Zm00007a00043943:0.00055,(Zm00001d026066:0.00217,Zm00008a038408:0.00248)0.000:0.00054)0.972:0.00879,(Sspon.05G00237702C:0.00054,Sspon.05G00237801B:0.00514)0.985:0.01314)0.793:0.00053)0.390:0.00220)0.800:0.00383,Misin12G198100:0.01210)0.975:0.02429)0.975:0.04441,(Zjn_sc00004.1.g07740.1.sm.mk:0.04620,Oropetium_20150105_01441:0.09448)0.975:0.05065)0.997:0.05478,((HORVU2Hr1G094620:0.03022,((TRITD2Av1G235310:0.0,TraesCS2A02G398700:0.0):0.00510,(TraesCS2D02G396200:0.01073,(TRITD2Bv1G197230:0.0,TraesCS2B02G416600:0.0):0.01087)0.737:0.00834)0.991:0.02773)0.994:0.03721,(Bradi5g18927:0.10075,LP027647:0.07141)0.959:0.03073)0.972:0.03011)0.311:0.00731)0.944:0.07219)0.997:0.15897)0.996:0.12046,Aco015546:0.25367)0.514:0.05099)0.544:0.04642)0.709:0.01427,(p5.00_sc00002_p0392:0.05419,(p5.00_sc00016_p0078:0.05051,(CALSI_Maker00048720:0.01311,CALSI_Maker00024412:0.00055)1.000:0.06223)0.094:0.01225)0.914:0.02351)0.984:0.06261)0.995:0.09842)0.841:0.04486)0.996:0.10787)0.968:0.08297)0.490:0.06648,(ATR0757G039:0.0,ATR_00069G02020:0.0):0.26539)0.994:0.13614)0.951:0.07637)0.989:0.11559)1.000:0.18890,(((Mapoly0097s0076:0.29672,(Sphfalx05G100600.1.p:0.07462,Sphfalx08G010800.1.p:0.10320)1.000:0.33555)0.952:0.10978,((((SMO230G0017:0.00667,gene30270:0.01525)1.000:0.44169,((SMO347G0601:0.0,gene7219:0.0):0.01076,gene19777:0.00279)1.000:0.42767)0.860:0.10186,(((PPI00040793:0.01369,(PSY00013381:0.01770,(PTA00001315:0.00466,PTA00031539:0.24036)0.846:0.01345)0.883:0.01223)1.000:0.10341,((PME00050819:0.05432,(PME00050821:0.23592,PME00050823:0.01362)1.000:0.07557)0.995:0.06602,(((PTA00036953:0.07785,PTA00067326:0.00152)1.000:0.09594,((PTA00058759:0.02496,PTA00072408:0.17318)0.967:0.03706,PTA00077592:0.03904)0.912:0.02312)0.767:0.00923,PTA00025481:0.17932)0.999:0.06682)0.935:0.02939)0.592:0.01281,(PAB00013832:0.14968,PTA00022670:0.12206)0.904:0.02943)1.000:0.43525)0.400:0.03942,Mapoly0077s0048:0.65116)0.193:0.02574)0.948:0.10039,((((Sphfalx06G054100.1.p:0.14885,(Sphfalx07G094100.1.p:0.12606,Sphfalx09G076800.1.p:0.10651)0.755:0.04142)0.999:0.16881,(((Pp3c13_15720:0.0,PP00158G00900:0.0):0.10029,(Pp3c3_21190:0.0,PP00047G01370:0.0):0.10544)1.000:0.20000,((Pp3c13_10590:0.0,PP00005G01510:0.0):0.15836,((Pp3c13_10710:0.0,PP00005G01490:0.0):0.16406,(Pp3c4_25210:0.0,PP00060G01320:0.0):0.11258)0.993:0.10489)0.995:0.14906)0.981:0.10469)0.998:0.18494,(((SMO143G0170:0.0,gene15555:0.0):0.00110,gene28054:0.01202)1.000:0.52940,((Azfi_s0250.g060223:0.22908,(Sacu_v1.1_s0083.g018143:0.31242,Sacu_v1.1_s0083.g018133:0.19196)0.931:0.09618)1.000:0.27370,(((((PME00018191:0.05391,(PAB00054389:0.08339,(PPI00016952:0.13992,PTA00060599:0.03937)1.000:0.13715)0.999:0.06995)0.725:0.01629,(PSI00012860:0.03320,(PPI00015309:0.00969,(PTA00015060:0.01490,PSY00011568:0.01080)0.273:0.00562)0.998:0.06078)0.753:0.00904)0.421:0.00725,((PGL00012596:0.01035,PAB00014774:0.08653)0.935:0.05758,PTA00036342:0.79572)0.324:0.02340)0.783:0.01724,PTA00015059:0.09250)1.000:0.38184,(((PTA00048481:0.00872,(PPI00030094:0.00652,PSY00018396:0.00870)0.000:0.00053)0.871:0.02125,(PGL00006149:0.02002,PME00003442:0.04502)0.856:0.02092)1.000:0.30844,((ATR0001G033:0.0,ATR_00133G00100:0.0):0.35043,(XP_031503372.1:0.19851,((PVNU02000408.1:0.13371,(((AH018565:0.04660,((AUR62007479:0.00570,AUR62039935:0.02254)0.993:0.04841,Bv5_097890_kmnn:0.11753)0.829:0.03066)1.000:0.16924,(((((Eucgr.E00459:0.20688,(Cpa.g.sc29.130:0.13229,(THA.LOC104813713:0.07757,(Bo1g028400:0.02193,(Tp7g20620:0.02035,(Carubv10004820m.g:0.01293,(AT4G22580:0.02351,AL7G31010:0.00054)0.928:0.01755)0.962:0.02002)0.904:0.01824)0.971:0.04423)1.000:0.12399)0.327:0.03590)0.957:0.03875,((Achn002721:0.03585,Achn019211:0.03600)1.000:0.14877,(DCAR_004927:0.14528,((Cc08_g12890:0.07095,(((CAN.G1217.14:0.03107,CAN.G1217.15:0.06300)0.963:0.02958,(Solyc08g079040.1:0.00632,PGSC0003DMG400004742:0.00204)0.984:0.02097)0.878:0.01811,Peaxi162Scf00002g00092:0.05083)0.984:0.04127)0.907:0.02885,(Migut.A00809:0.09256,UGI.Scf00069.6294:0.14213)0.924:0.03444)0.765:0.01361)0.996:0.05739)0.743:0.01615)0.673:0.01787,((Gorai.003G169500:0.07177,(TCA.TCM_016020:0.04408,COL.COLO4_37210:0.03239)0.788:0.01916)0.998:0.07036,(Ciclev10020110m.g:0.19740,(((Potri.001G120800:0.0,PT01G12080:0.0):0.02018,(Potri.003G112200:0.0,PT03G11220:0.0):0.04340)1.000:0.10362,(RCO.g.28455.000016:0.05448,(Manes.02G036100:0.04168,HBR2463G002:0.01639)0.990:0.05597)0.947:0.04788)0.990:0.05490)0.828:0.02717)0.969:0.03169)0.693:0.01115,(((Cla005674.g:0.01945,(MELO3C013968:0.01670,Cucsa.320620:0.01373)0.907:0.01409)1.000:0.11207,((Medtr4g119810:0.02841,(Ca_06851.g:0.04188,TPR.G40731:0.02936)0.473:0.01883)1.000:0.08095,(Glyma.17G025900:0.05049,(C.cajan_04274.g:0.06528,Vradi07g25310:0.09389)0.450:0.02132)0.975:0.04767)0.997:0.06927)0.622:0.02345,(FVE32241:0.11819,(Prupe.5G075200:0.06327,(Pbr009190.1.g:0.00687,MDO.mRNA.g.296.2:0.10664)0.998:0.05913)0.987:0.06622)1.000:0.09183)0.878:0.02120)0.599:0.02681,(GSVIVG01004778001:0.00636,GSVIVG01001277001:0.01165)1.000:0.13722)0.870:0.02468)0.323:0.01306,(PIA50143.1:0.17946,NNU_17421:0.10928)0.460:0.03020)0.914:0.04115)0.035:0.02918,(((Zosma120g00400:0.28748,(Zosma46g00310:0.22141,Zosma361g00080:0.53187)0.993:0.15303)0.995:0.14088,(((p5.00_sc00023_p0004:0.05521,(p5.00_sc00002_p0249:0.05703,(CALSI_Maker00029813:0.0,CALSI_Maker00004603:0.0):0.09195)0.403:0.01563)0.994:0.05637,((Aco011730:0.19813,(((Seita.9G328800:0.06912,((Zjn_sc00053.1.g01710.1.am.mk:0.07115,Oropetium_20150105_16574:0.09229)0.974:0.03961,((Zm00001d047109:0.00361,Zm00007a00028921:0.01646)1.000:0.43785,(Misin02G276400:0.08077,((Misin01G286400:0.00469,(Sobic.001G303300:0.00859,(Sspon.01G00411003D:0.00221,(Sspon.01G00411001B:0.00221,Sspon.01G00411002C:0.00055)0.000:0.00055)0.785:0.00248)0.328:0.00221)0.848:0.00565,((Zm00001d029862:0.00223,(Zm00007a00050579:0.00055,Zm00008a002033:0.00233)0.804:0.00218)0.826:0.00593,((Zm00001d052301:0.00055,Zm00007a00014484:0.00361)0.990:0.02892,((Zm00001d033142:0.0,Zm00007a00021703:0.0):0.04934,Zm00007a00035263:0.05545)0.354:0.00053)1.000:0.08695)0.853:0.00893)0.345:0.00818)0.735:0.00785)0.979:0.04061)0.305:0.01455)0.997:0.05026,((LOC_Os10g40559:0.0,OS10G40559:0.0,OsR498G1019159500.01:0.0):0.10565,(Bradi3g32980:0.07544,(((TraesCS1B02G224500:0.00221,HORVU1Hr1G053890:0.01114)0.799:0.00222,TraesCS1D02G213800:0.00672)0.801:0.00054,(TRITD1Av1G135730:0.00223,TraesCS1A02G210500:0.00440)0.970:0.01315)0.992:0.04948)0.888:0.03249)0.735:0.01805)0.934:0.03497,((Seita.5G035800:0.19922,((Zm00001d027287:0.00209,Zm00007a00019412:0.00054)0.962:0.02210,(Misin02G514500:0.01091,(Sspon.01G00459001P:0.00055,(Sspon.01G00459002D:0.07226,Sspon.01G00459001B:0.00651)0.618:0.00208)0.743:0.00210)0.986:0.02757)0.985:0.06395)0.978:0.05951,((PH01001829G0390:0.33577,(LP013984:0.03876,(HORVU4Hr1G002040:0.04334,(TRITD4Av1G202240:0.01028,((TRITD4Bv1G003420:0.0,TraesCS4B02G013600:0.0):0.01043,TraesCS4D02G011400:0.01170)0.860:0.00710)0.996:0.03931)0.973:0.02755)0.117:0.01424)0.268:0.02462,Bradi1g78280:0.11520)0.973:0.04168)0.980:0.05525)1.000:0.14657)0.994:0.07556,(Ma11_g03960:0.07917,Ma08_g11000:0.08552)1.000:0.19086)0.831:0.02906)0.905:0.03581,(PEQU_17904:0.16706,ASH_gene3488:0.09877)0.991:0.07761)0.998:0.10527)0.641:0.02944,Spipo1G0086000:0.17240)0.970:0.07029)0.977:0.09330)0.918:0.07920)0.998:0.22186)0.998:0.24714)0.776:0.03726)0.664:0.04798)0.283:0.01000)0.851:0.03412,(Sphfalx02G178300.1.p:0.17599,(Sphfalx01G188800.1.p:0.00905,(Sphfalx01G188400.1.p:0.03022,(Sphfalx01G188700.1.p:0.01415,Sphfalx01G188200.1.p:0.01944)1.000:0.05668)0.765:0.00376)0.988:0.10967)1.000:0.47277)0.905:0.05731)1.000:0.31718)0.886:0.06608)0.874:0.08858,((((((((((((Potri.001G381900:0.0,PT01G38190:0.0):0.00916,(Potri.001G382200:0.0,PT01G38220:0.0):0.00159)1.000:0.18602,((Manes.15G099600:0.05787,HBR3244G023:0.04572)0.984:0.05200,(Manes.03G077800:0.08233,HBR1073G003:0.05185)0.919:0.02488)1.000:0.13613)0.885:0.03296,(((Ciclev10004905m.g:0.04706,Ciclev10004921m.g:0.09144)1.000:0.15604,(TCA.TCM_006099:0.07582,(Gorai.005G266400:0.06610,COL.COLO4_17689:0.04814)0.757:0.01740)0.999:0.10795)0.825:0.02984,(ZJU.LOC107425180:0.18500,(Cla014148.g:0.01980,(MELO3C007760:0.02132,Cucsa.104410:0.01911)0.972:0.02694)1.000:0.20634)0.792:0.02965)0.829:0.02176)0.860:0.02211,(Eucgr.H00343:0.32449,Eucgr.D00738:0.30690)0.914:0.07025)0.068:0.00701,((((Prupe.6G186000:0.22831,(FVE16326:0.20145,(Prupe.6G185800:0.12783,(Pbr030809.1.g:0.01152,Pbr031150.1.g:0.01937)0.999:0.08312)0.966:0.05590)0.123:0.03943)0.545:0.03954,FVE16325:0.36720)0.764:0.03405,(Prupe.6G185700:0.09808,((Pbr028884.1.g:0.0,Pbr040295.1.g:0.0,Pbr040296.1.g:0.0):0.06996,(Pbr030812.1.g:0.00810,Pbr031147.1.g:0.00770)0.979:0.02510)0.972:0.03458)0.869:0.02828)0.686:0.03462,FVE16329:0.11559)0.999:0.06937)0.282:0.01697,((((Carubv10020285m.g:0.03743,(AT1G68470:0.03512,AL2G27330:0.02726)0.884:0.01613)0.605:0.01507,(Tp5g23540:0.04902,(Bo6g106900:0.00729,Brara.G02791:0.01562)0.997:0.03926)0.883:0.01926)1.000:0.21022,((Medtr1g035730:0.09596,TPR.G34423:0.06278)0.999:0.11984,(C.cajan_11343.g:0.08334,(Vradi0134s00530:0.11691,Glyma.20G004900:0.08965)0.976:0.04645)0.998:0.11392)0.997:0.10970)0.861:0.04950,(Peaxi162Scf00363g00027:0.10831,(CAN.G157.26:0.02819,(Solyc02g014140.1:0.02377,PGSC0003DMG400002323:0.01966)0.880:0.02183)0.960:0.04838)1.000:0.26683)0.875:0.04355)0.963:0.04590,(PIA37557.1:0.21100,NNU_24195:0.12978)0.877:0.04011)0.960:0.05686,(PVNU02000440.1:0.18344,ML058447.1:0.10844)0.941:0.04422)0.032:0.04956,(Spipo26G0017500:0.22836,((((PEQU_34970:0.16692,ASH_gene6187:0.13253)0.999:0.12560,((Aco006797:0.05371,((Aco031817:0.00055,Aco006800:0.00439)0.999:0.06813,(Aco006798:0.01097,Aco006799:0.01208)0.937:0.02144)0.940:0.03628)1.000:0.25746,((Ma01_g23330:0.11814,Ma05_g09180:0.12479)1.000:0.23724,(CALSI_Maker00045857:0.06080,(CALSI_Maker00000788:0.07498,p5.00_sc00126_p0016:0.04682)0.703:0.01398)0.949:0.04487)0.386:0.03156)0.878:0.04497)0.970:0.07369,evm.TU.AsparagusV1_08.3633.V1.1:0.29750)0.925:0.05110,Zosma95g00350:0.34494)0.540:0.03185)0.990:0.10662)0.574:0.04624,(ATR0737G135:0.0,ATR_00068G01830:0.0):0.35822)1.000:0.42089,((gene30488:0.01080,gene33249:0.00055)1.000:0.46943,(((((((PTA00052561:0.01012,PTA00052560:0.17347)0.838:0.01069,PPI00065201:0.02740)0.137:0.00647,PSY00020283:0.01975)0.997:0.04893,PAB00064663:0.03922)0.879:0.02250,(((((PPI00065724:0.00700,PSY00018517:0.00854)0.577:0.00444,(PTA00032323:0.01070,PSY00018516:0.17757)0.989:0.00054)0.865:0.01850,PPI00059220:0.18977)0.969:0.05051,PAB00000307:0.03934)1.000:0.07500,(PME00107673:0.06122,(((PAB00039124:0.01056,PGL00024528:0.00983)0.881:0.01522,((PTA00036823:0.16403,((PTA00046821:0.15026,(PTA00054518:0.08108,PTA00074439:0.12374)0.623:0.00354)0.980:0.10389,((PTA00051279:0.03703,((PTA00002218:0.23098,PSY00027924:0.09426)0.000:0.00053,(PTA00040288:0.13282,PTA00040289:0.03356)1.000:0.40891)0.000:0.01031)0.796:0.02355,PTA00029010:0.05613)0.812:0.00053)0.839:0.05278)0.209:0.02547,PTA00026485:0.01818)0.999:0.04590)0.894:0.02590,PSY00029270:0.08268)0.906:0.02828)0.814:0.01876)0.295:0.00663)0.922:0.02780,PAB00035786:0.05639)0.760:0.02491,(PSY00019682:0.03040,(PTA00052562:0.00725,PTA00078835:0.00623)0.890:0.01449)0.955:0.03918)0.996:0.24307)0.539:0.10910)0.829:0.13660)0.975:0.11219)0.592:0.02960)0.366:0.05437,(Azfi_s0006.g010029:0.59836,Mapoly0068s0073:0.36918)0.810:0.05414)0.933:0.05906,(Azfi_s0385.g067508:0.08525,Sacu_v1.1_s0138.g022530:0.08136)1.000:0.20130)0.343:0.04035,(SMO334G0028:0.0,gene30487:0.0,gene33247:0.0):0.20662)0.989:0.07719,((((((((((((Ciclev10006490m.g:0.31293,((RCO.g.30065.000001:0.04050,(RCO.g.30065.000003:0.02110,RCO.g.30065.000006:0.04961)0.169:0.01378)1.000:0.11459,(Manes.05G194400:0.08055,HBR0280G022:0.05549)0.999:0.06704)0.984:0.07596)0.879:0.03519,((Potri.014G147800:0.0,PT14G14780:0.0):0.18989,(TCA.TCM_020148:0.08923,Gorai.006G226500:0.19997)1.000:0.10144)0.538:0.01079)0.888:0.02956,(Eucgr.H00492:0.21122,(Cpa.g.sc8.309:0.20234,(THA.LOC104827381:0.18935,(((AT2G32740:0.03931,(Carubv10025326m.g:0.07043,AL4G28180:0.02030)0.377:0.00747)0.972:0.02653,(Tp4g15080:0.05855,(Bo4g179440:0.03958,Brara.D01988:0.02641)0.999:0.04838)0.234:0.01177)1.000:0.17378,(((Bo4g045610:0.02609,Brara.E01117:0.01964)1.000:0.08199,(Bo3g026800:0.02182,Brara.C01665:0.01234)1.000:0.05795)0.820:0.01186,(Tp4g15090:0.04408,(Carubv10025252m.g:0.04863,(AT2G32750:0.06846,AL4G28190:0.02089)0.792:0.01492)0.996:0.05327)0.718:0.01502)0.997:0.08745)0.930:0.04548)0.993:0.10848)0.994:0.11018)0.918:0.06281)0.969:0.04731,((ZJU.LOC107422152:0.34486,((((Pbr020904.1.g:0.06906,((MDO.mRNA.g.380.15:0.33472,Pbr026606.1.g:0.03653)0.944:0.04988,Prupe.1G581600:0.06415)0.815:0.01213)0.899:0.02501,FVE29211:0.11819)0.996:0.08339,((Medtr4g129930:0.10865,((Medtr5g055350:0.10402,(TPR.G9443:0.02470,TPR.G36431:0.04140)1.000:0.06273)0.324:0.01287,(Medtr5g095940:0.03310,(Medtr3g007840:0.03185,Medtr5g095950:0.01492)0.984:0.03011)1.000:0.09327)0.451:0.01166)0.989:0.08206,(C.cajan_18923.g:0.12256,(Vradi04g10240:0.07438,(Glyma.08G259400:0.04724,(Glyma.18G283600:0.03933,Glyma.18G283700:0.02434)0.525:0.01128)0.938:0.02063)0.875:0.02617)0.957:0.04629)1.000:0.16964)0.866:0.02165,(Cla010863.g:0.02647,MELO3C017736:0.03085)1.000:0.32742)0.329:0.01784)0.974:0.05105,(((Eucgr.H02667:0.02525,Eucgr.H02673:0.01332)1.000:0.23873,((((Potri.001G321000:0.00054,PT01G32100:0.00055)1.000:0.07656,(((Manes.05G202000:0.03660,HBR3001G037:0.02807)0.851:0.00622,((Manes.01G003300:0.02545,Manes.01G056300:0.06150)0.921:0.01607,(HBR0922G001:0.0,HBR0922G002:0.0):0.04206)0.910:0.00955)0.813:0.01045,RCO.g.29002.000007:0.05131)0.901:0.02240)1.000:0.09129,(((Cpa.g.sc157.42:0.11420,(THA.LOC104808689:0.10655,((Carubv10007051m.g:0.03281,(AT4G13990:0.01169,AL7G42470:0.01882)0.971:0.02783)0.996:0.05862,(Tp7g11790:0.02094,(Bo8g030980:0.00634,Brara.H00686:0.00205)1.000:0.06680)0.683:0.02282)0.989:0.05756)1.000:0.11707)0.776:0.01791,(Gorai.011G152000:0.06679,(TCA.TCM_020219:0.02573,COL.COLO4_07396:0.03494)0.589:0.00631)0.982:0.03872)0.898:0.02547,Ciclev10006440m.g:0.13950)0.951:0.03266)0.694:0.00743,(((Ca_11390.g:0.04478,(Medtr3g084400:0.04343,TPR.G28945:0.04705)0.928:0.01914)0.998:0.08446,((C.cajan_03186.g:0.10366,(Vradi0246s00220:0.06616,(Glyma.11G254500:0.02727,Glyma.18G002600:0.03728)0.876:0.01199)0.976:0.03311)0.987:0.04813,Araip.LNT1B:0.21270)0.593:0.00914)1.000:0.11460,((Cla006648.g:0.02276,(MELO3C021163:0.00226,Cucsa.135930:0.01440)0.992:0.03959)1.000:0.18225,((FVE06576:0.08109,(Prupe.1G166600:0.03084,((Pbr016491.1.g:0.00855,MDO.mRNA.g.2185.16:0.01047)0.930:0.02095,(Pbr001502.1.g:0.04591,MDO.mRNA.g.65.1:0.16269)0.924:0.02723)0.999:0.07888)0.999:0.06652)0.971:0.03615,((FVE06572:0.15679,FVE06573:0.20225)1.000:0.12551,((Prupe.1G166100:0.12295,(Prupe.1G166200:0.10973,(Prupe.1G165800:0.05800,(Prupe.1G165700:0.04816,Pbr016489.1.g:0.08700)0.831:0.01824)0.970:0.04029)0.947:0.03738)0.157:0.03265,(FVE06574:0.17669,(Prupe.1G166300:0.07391,((Pbr001501.1.g:0.00054,MDO.mRNA.g.65.2:0.10703)0.872:0.01835,(MDO.mRNA.g.2185.15:0.28897,Pbr016490.1.g:0.00921)0.943:0.02858)0.999:0.09045)0.966:0.04765)0.711:0.03528)0.905:0.04077)0.708:0.02649)0.998:0.08008)0.883:0.03770)0.927:0.06094)0.877:0.05063)0.846:0.02917,((Ciclev10004973m.g:0.26604,(((Gorai.006G224200:0.17058,Gorai.011G152600:0.19900)0.640:0.02891,COL.COLO4_07394:0.06190)0.780:0.00878,TCA.TCM_020220:0.03188)1.000:0.11900)0.702:0.02390,(Cpa.g.sc157.43:0.19798,((Carubv10023021m.g:0.07957,((Bo4g047250:0.00839,Brara.E01174:0.00985)1.000:0.10094,((Tp4g14380:0.05242,(Bo3g026530:0.01874,Brara.C01636:0.02064)0.999:0.04426)0.570:0.00890,Brara.D01938:0.10412)0.674:0.00775)0.998:0.04616)0.395:0.00859,(AT2G31990:0.04930,AL4G27340:0.02472)0.861:0.01491)1.000:0.37116)0.988:0.09429)0.984:0.06943)0.919:0.02816)0.883:0.02532)0.876:0.02919,(((AUR62018497:0.02193,AUR62020923:0.03065)1.000:0.16473,((Bv7_167490_then:0.11088,AH006525:0.23868)0.997:0.11522,(AH006524:0.24498,(AUR62018498:0.03255,AUR62020922:0.03247)1.000:0.13647)0.293:0.01659)0.948:0.04775)0.833:0.03191,(Bv1_019250_gtuc:0.10662,(Bv1_019260_ucnp:0.10915,(AUR62013629:0.07533,AUR62004219:0.02673)0.998:0.09780)0.883:0.03269)0.999:0.12846)1.000:0.21404)0.586:0.02646,(GSVIVG01031644001:0.28879,((Achn217131:0.25236,(Achn096271:0.16806,Achn217141:0.08387)1.000:0.14053)0.163:0.03084,(DCAR_027481:0.36604,(DCAR_030737:0.21961,DCAR_030738:0.10054)0.982:0.11105)0.993:0.11101)0.776:0.03487)0.672:0.03040)0.819:0.01920,(((AUR62009561:0.01110,AUR62001773:0.01002)0.966:0.03846,(Bv7_173740_ncfh:0.05400,AH013696:0.08062)0.930:0.02618)1.000:0.24738,(((Eucgr.B02354:0.26637,GSVIVG01024941001:0.51349)0.841:0.04806,(((DCAR_018913:0.25856,(Cc01_g13000:0.10786,(UGI.Scf00133.9297:0.28489,Migut.D02084:0.12905)0.996:0.09225)0.875:0.05340)0.622:0.01505,(CAN.G479.61:0.06869,(Peaxi162Scf00274g00035:0.05718,(Solyc03g115750.1:0.01160,PGSC0003DMG400026296:0.02326)0.956:0.02302)0.590:0.01918)1.000:0.11590)0.926:0.04579,Achn108071:0.15392)0.990:0.05806)0.869:0.01630,((RCO.g.28223.000003:0.10854,((Potri.009G032500:0.0,PT09G03250:0.0):0.17476,(Manes.02G131600:0.08548,HBR0560G014:0.03725)0.912:0.03006)0.880:0.02664)1.000:0.07173,(((Cpa.g.sc81.132:0.06603,(THA.LOC104800670:0.03065,(((AL146U10010:0.0,AL4G23600:0.0):0.00230,(AT2G29040:0.00605,Carubv10025159m.g:0.02445)0.567:0.00248)0.991:0.04230,(Tp4g11840:0.02427,((Bo4g065880:0.00470,Brara.G01414:0.00054)0.884:0.00787,(Bo4g168010:0.00372,Brara.D01739:0.00841)0.831:0.01112)0.656:0.00845)0.023:0.00659)0.994:0.04779)0.999:0.09057)0.999:0.11973,(TCA.TCM_041821:0.01886,(COL.COLO4_18526:0.09157,(Gorai.009G098600:0.07506,Gorai.001G111200:0.16946)0.740:0.02484)0.813:0.01488)1.000:0.14748)0.860:0.03700,(ZJU.LOC107410998:0.11666,(((Pbr003880.1.g:0.00218,MDO.mRNA.g.2087.8:0.00474)0.948:0.01236,((Pbr042454.1.g:0.0,Pbr042459.1.g:0.0):0.01490,MDO.mRNA.g.5018.1:0.09515)0.721:0.00600)0.992:0.03743,(Prupe.6G074500:0.03419,FVE02225:0.14221)0.834:0.01456)0.997:0.05265)0.892:0.02110)0.937:0.02972)0.881:0.01502)0.875:0.02592)0.905:0.03794)0.997:0.07811,(PIA60348.1:0.24084,(NNU_03581:0.14266,(NNU_16654:0.13115,NNU_18763:0.14040)0.948:0.04970)0.953:0.04707)0.164:0.02239)0.997:0.07671,((ATR0559G277:0.0,ATR_00012G01990:0.0):0.27263,(XP_031486227.1:0.0,XP_031486226.1:0.0):0.25064)0.940:0.06207)0.861:0.02522,((Ma05_g31420:0.13237,(evm.TU.AsparagusV1_07.178.V1.1:0.18341,(PEQU_18059:0.21061,ASH_gene5605:0.31778)0.903:0.06152)0.900:0.05070)0.907:0.03570,((CALSI_Maker00000305:0.20213,p5.00_sc00069_p0055:0.09270)0.973:0.05124,(p5.00_sc00069_p0056:0.26310,((((LOC_Os12g12290:0.0,OS12G12290:0.0):0.03860,OB12G15940:0.19834)0.999:0.12489,(((Bradi4g40070:0.20394,((TraesCS2D02G450200:0.01266,((TRITD2Av1G256350:0.0,TraesCS2A02G450600:0.0):0.00399,(TRITD2Bv1G218970:0.0,TraesCS2B02G472200:0.0):0.01571)0.832:0.00509)1.000:0.06610,(LP019819:0.06841,LP009471:0.11603)0.896:0.02108)0.981:0.04388)0.952:0.03530,(((Seita.4G233700:0.03206,(Pgl_GLEAN_10002213:0.00756,Pgl_GLEAN_10002214:0.11825)0.988:0.06325)1.000:0.13325,(Oropetium_20150105_17577:0.07345,(Zjn_sc00069.1.g02950.1.am.mk:0.02624,Zjn_sc00008.1.g06700.1.am.mk:0.05477)0.724:0.01575)1.000:0.12375)0.990:0.06337,((Zjn_sc00010.1.g02810.1.am.mk:0.06957,Oropetium_20150105_10698:0.09737)1.000:0.07237,(((Pgl_GLEAN_10032965:0.00120,Pgl_GLEAN_10005931:0.37883)0.654:0.01937,Seita.3G095600:0.00801)1.000:0.05284,(((Sobic.008G077900:0.01629,(Zm00001d041181:0.0,Zm00007a00045516:0.0,Zm00008a012037:0.0):0.03701)0.678:0.00190,(Misin15G089600:0.08401,(Sspon.07G00200201A:0.00243,Sspon.07G00200202B:0.16667)0.788:0.00869)0.538:0.00468)0.611:0.00205,((Sspon.07G00200201P:0.00299,Sspon.07G00200203D:0.00338)0.970:0.01146,Misin14G072500:0.02436)0.751:0.00184)0.981:0.02430)0.983:0.04262)1.000:0.07388)0.849:0.01985)0.906:0.02675,(Bradi3g47480:0.19779,(TraesCS7D02G538100:0.11675,LP016223:0.09729)0.986:0.05423)0.951:0.05809)0.199:0.02750)1.000:0.44034,((((LOC_Os12g38450:0.0,OS12G38450:0.0):0.14937,((((Misin14G112000:0.01508,((Sspon.02G00291801T:0.01005,(Sspon.02G00291803D:0.00054,Sspon.02G00291801A:0.01783)0.849:0.00249)0.881:0.00694,Misin15G147100:0.02252)0.922:0.00919)0.747:0.00892,Sobic.008G138100:0.01702)0.987:0.03796,(Pgl_GLEAN_10021817:0.01778,Seita.3G325700:0.03386)0.911:0.03409)0.939:0.02685,(Oropetium_20150105_21795:0.12136,Zjn_sc00128.1.g01070.1.sm.mk:0.10749)0.314:0.02873)0.977:0.03742)0.988:0.05575,(HORVU5Hr1G020990:0.01540,((TRITD5Bv1G039110:0.0,TraesCS5B02G086200:0.0):0.01103,(TraesCS5D02G092500:0.00632,(TRITD5Av1G041670:0.00218,TraesCS5A02G079700:0.00055)0.940:0.01127)0.896:0.01085)0.968:0.02168)0.995:0.05703)0.817:0.03899,Bradi1g13110:0.06879)1.000:0.24184)0.936:0.10001)0.946:0.05783)0.898:0.03326)0.964:0.05327)0.874:0.02805,PVNU02003842.1:0.16600)0.675:0.03046,Zosma6g01510:0.22101)0.960:0.05689)0.436:0.03573,((((((LOC_Os10g32170:0.0,OS10G32170:0.0):0.00217,OsR498G1018848000.01:0.00055)0.764:0.00357,(((LOC_Os10g32160:0.0,OS10G32160:0.0):0.00836,OB10G19630:0.08104)0.772:0.00279,OsR498G1018847300.01:0.00435)0.991:0.03085)1.000:0.14376,((Bradi3g28040:0.24097,(HORVU1Hr1G038510:0.01797,((TRITD1Bv1G091080:0.0,TraesCS1B02G161900:0.0):0.02287,(TraesCS1D02G143700:0.01539,(TRITD1Av1G088950:0.00054,TraesCS1A02G144600:0.00244)0.988:0.01788)0.747:0.00263)0.925:0.02024)1.000:0.10247)0.958:0.04707,((Zjn_sc00020.1.g05950.1.sm.mk:0.05374,Zjn_sc00017.1.g07850.1.sm.mk:0.07585)1.000:0.10620,((Pgl_GLEAN_10032297:0.06448,Seita.9G231900:0.01656)0.970:0.03708,((Zm00007a00051588:0.00055,(Zm00001d032794:0.00218,Zm00008a004250:0.00054)0.491:0.00408)0.993:0.03439,(Sobic.001G229000:0.01542,(Misin02G207400:0.01083,Misin01G209700:0.02024)0.743:0.00226)0.804:0.00725)0.979:0.04004)1.000:0.14975)0.952:0.05053)0.855:0.03043)1.000:0.15178,((((Seita.1G131700:0.04381,(Pgl_GLEAN_10027500:0.04301,Pgl_GLEAN_10027501:0.02179)0.400:0.01364)1.000:0.13674,(OB10G19600:0.05803,((LOC_Os10g32080:0.0,OS10G32080:0.0):0.00055,OsR498G1018846600.01:0.00055)0.942:0.02725)1.000:0.11755)0.930:0.03615,(((LP021816:0.07171,(LP009668:0.11236,LP030228:0.15561)0.962:0.05555)1.000:0.11491,(((TRITD3Bv1G006240:0.01666,(TraesCS3B02G025300:0.01379,(HORVU3Hr1G002770:0.04543,(TraesCS3D02G026200:0.01846,(TRITD3Av1G000910:0.00055,TraesCS3A02G020400:0.00294)0.843:0.00659)0.879:0.00971)0.432:0.00499)0.997:0.04311)0.977:0.03850,((TraesCS3B02G025500:0.02956,(TraesCS3D02G025900:0.01729,((TRITD3Av1G000940:0.02755,TraesCS3A02G020700:0.02255)0.883:0.01125,HORVU3Hr1G002750:0.04485)0.250:0.00688)0.893:0.00901)0.973:0.02775,((TraesCS3A02G020500:0.03798,(TraesCS3B02G025400:0.01439,HORVU3Hr1G002760:0.05304)0.066:0.00634)0.087:0.00439,(TraesCS3D02G026100:0.02879,((TRITD3Av1G000920:0.00304,TraesCS3A02G020600:0.01283)0.950:0.02368,(TraesCS3D02G026000:0.02484,(TRITD3Bv1G006210:0.00055,TraesCS3B02G025100:0.00495)0.940:0.00953)0.981:0.02995)0.969:0.02258)0.286:0.00593)1.000:0.10684)0.565:0.01585)0.999:0.08259,(LP021495:0.08152,((TRITD1Av1G183920:0.0,TraesCS1A02G304900:0.0):0.01913,((TRITD1Bv1G171900:0.00730,TraesCS1B02G315700:0.00798)0.997:0.02350,TraesCS1D02G304700:0.01173)0.681:0.00540)1.000:0.15254)0.849:0.03212)0.377:0.02647)0.989:0.05939,(Bradi3g28006:0.19807,(LP017463:0.08790,(LP012424:0.04863,LP013453:0.04069)0.993:0.07783)0.983:0.05665)0.842:0.02923)0.487:0.02975)1.000:0.23618,(((LOC_Os10g32110:0.0,OS10G32110:0.0):0.09602,OB10G19620:0.04051)0.999:0.14019,((Bradi3g28012:0.12863,(HORVU1Hr1G038500:0.01442,(TraesCS1D02G143600:0.00700,(TRITD1Av1G088920:0.00223,TraesCS1A02G144500:0.00055)0.940:0.01132)0.933:0.01575)0.990:0.05145)0.999:0.09281,(((Zjn_sc00020.1.g05980.1.am.mk:0.14048,((Zm00007a00035826:0.00211,(Zm00001d032797:0.00216,Zm00008a004253:0.00216)0.762:0.00220)0.995:0.03548,(Misin01G218100:0.01539,(Sspon.01G00507301P:0.00432,Sspon.01G00507302D:0.00211)0.944:0.01194)0.405:0.00903)1.000:0.09858)0.783:0.02802,(Pgl_GLEAN_10032300:0.02504,Seita.9G232300:0.04439)1.000:0.14797)0.500:0.01554,((Seita.9G232200:0.07867,(Misin01G209900:0.01496,Sspon.01G00549701C:0.01712)0.994:0.04533)1.000:0.09284,(Zjn_sc00017.1.g07860.1.sm.mk:0.10311,(Seita.9G232100:0.05793,((Zm00001d032795:0.00463,Zm00007a00046582:0.00684)0.991:0.03197,(Sobic.001G229100:0.04018,(Misin01G209800:0.02255,(Misin02G207600:0.00888,(Sspon.01G00507202P:0.00055,Sspon.01G00507202D:0.00676)0.977:0.01428)0.134:0.00448)0.726:0.00281)0.952:0.01807)0.995:0.05475)1.000:0.09706)0.974:0.04516)0.776:0.02089)0.977:0.05955)0.539:0.03036)0.996:0.09675)0.999:0.12277)0.000:0.03610,((HORVU4Hr1G079020:0.19116,((LP028818:0.07912,(((TRITD4Av1G228090:0.00055,TraesCS4A02G408100:0.00055)0.907:0.00787,(TraesCS4D02G307000:0.00442,(TRITD4Bv1G178080:0.0,TraesCS4B02G308400:0.0):0.01112)0.858:0.00543)0.780:0.00950,((TRITD2Av1G091160:0.00054,TraesCS2A02G223700:0.00055)0.921:0.00675,((TRITD2Bv1G094210:0.0,TraesCS2B02G274000:0.0):0.00226,TraesCS2D02G229700:0.01556)0.811:0.00437)0.999:0.03715)0.919:0.02626)0.216:0.01913,(((LOC_Os03g05070:0.0,OS03G05070:0.0,OsR498G0305220100.01:0.0):0.01728,OB03G13520:0.03376)1.000:0.08719,(Sobic.001G506500:0.04720,(Pgl_GLEAN_10009524:0.01456,Seita.9G542600:0.01010)0.997:0.05417)1.000:0.08067)0.928:0.03152)1.000:0.14544)0.996:0.14503,(((Bradi3g28020:0.09927,(LP019529:0.21341,(LP005272:0.06995,(HORVU3Hr1G016840:0.03394,((TRITD3Av1G027580:0.00453,TraesCS3A02G093800:0.00218)0.996:0.04215,((TRITD3Bv1G031440:0.0,TraesCS3B02G109100:0.0):0.02587,TraesCS3D02G094100:0.03148)0.845:0.00946)0.703:0.01691)0.971:0.04107)0.693:0.02107)0.470:0.01831)0.979:0.05498,(Seita.9G232000:0.24356,((Zjn_sc00017.1.g07840.1.am.mk:0.06497,Oropetium_20150105_19952:0.03595)1.000:0.10603,(((Zm00008a004248:0.00231,(Zm00001d032791:0.00227,Zm00007a00043885:0.00055)0.375:0.00054)0.997:0.02957,(Sobic.001G228900:0.02302,(Misin01G209600:0.00918,(Misin02G207500:0.02096,(Sspon.01G00166601A:0.00224,(Sspon.01G00166602B:0.00448,Sspon.01G00166603C:0.00452)0.000:0.00053)0.908:0.00794)0.772:0.00330)0.872:0.00452)0.768:0.00335)0.959:0.02219,(Pgl_GLEAN_10032294:0.11490,Seita.9G231700:0.01746)0.979:0.03155)0.987:0.05194)0.997:0.08510)0.711:0.02014)0.998:0.08626,((LP027448:0.17915,((TraesCS4A02G408300:0.01506,((TRITD4Bv1G178120:0.00417,TraesCS4B02G308600:0.00210)0.962:0.01653,HORVU4Hr1G078990:0.06357)0.837:0.01046)0.343:0.00766,TraesCS4D02G306800:0.01244)0.996:0.12036)1.000:0.19943,(((PH01000010G1820:0.07213,((LOC_Os03g05060:0.0,OS03G05060:0.0,OsR498G0305219500.01:0.0):0.02085,OB03G13510:0.04371)0.989:0.03841)0.095:0.01033,((Zjn_sc00002.1.g14590.1.am.mk:0.06483,Zjn_sc00003.1.g12650.1.am.mk:0.12314)0.995:0.06409,(((Pgl_GLEAN_10022872:0.01552,Seita.9G077500:0.01178)0.993:0.03945,((Zm00008a000336:0.00512,((Zm00001d027642:0.0,Zm00007a00034311:0.0):0.00055,Zm00007a00014269:0.00055)0.850:0.00396)0.983:0.02262,(((Misin01G484100:0.00751,Misin02G478300:0.01586)0.126:0.00204,(Sspon.01G00025101A:0.00055,Sspon.01G00025102B:0.00209)0.809:0.00303)0.785:0.00440,Sobic.001G506600:0.00757)0.860:0.01017)0.879:0.01892)0.982:0.03411,(((((Zm00001d027638:0.0,Zm00007a00014266:0.0,Zm00007a00034309:0.0):0.00640,Zm00008a000334:0.00829)1.000:0.06716,(Misin01G484400:0.04733,(Sobic.001G506900:0.03212,(Misin02G478200:0.03654,(Sspon.01G00166601P:0.03103,(Sspon.01G00166602P:0.00055,(Sspon.01G00166603P:0.00221,Sspon.01G00166604D:0.00055)0.838:0.00212)0.861:0.00792)0.883:0.01196)0.795:0.00672)0.399:0.00768)0.739:0.01527)1.000:0.11100,((Sobic.001G506700:0.01396,(((Zm00001d048387:0.0,Zm00007a00009457:0.0):0.00054,Zm00008a036088:0.00361)1.000:0.04084,(Sspon.01G00025201A:0.00340,(Misin01G484200:0.01311,(Sspon.01G00025203C:0.00428,Sspon.01G00025202B:0.00425)0.771:0.00219)0.425:0.00302)0.978:0.01836)0.391:0.00548)0.996:0.03495,((Zm00001d027639:0.0,Zm00007a00014267:0.0,Zm00008a000335:0.0):0.03590,((Misin01G484300:0.01440,Sobic.001G506800:0.02321)0.288:0.00215,((Sspon.01G00507201C:0.00055,Sspon.01G00507201P:0.00055)0.880:0.00461,Sspon.01G00348801B:0.05915)0.950:0.01255)0.946:0.01794)0.999:0.05197)0.254:0.00517)0.980:0.03628,(Pgl_GLEAN_10009521:0.04346,Pgl_GLEAN_10009522:0.07431)0.985:0.04649)0.544:0.01982)0.802:0.01269)1.000:0.11026)0.255:0.00522,(LP027449:0.10469,(HORVU4Hr1G079010:0.02154,((TRITD4Av1G228100:0.0,TraesCS4A02G408200:0.0):0.02028,((TRITD4Bv1G178110:0.0,TraesCS4B02G308500:0.0):0.00293,TraesCS4D02G306900:0.01462)0.812:0.01112)0.963:0.02584)1.000:0.08347)0.964:0.03421)0.979:0.04949)0.994:0.08401)0.999:0.12482)0.960:0.06740)1.000:0.16077)0.698:0.04445)0.964:0.03514)0.236:0.00664,(ATR0787G148:0.0,ATR_00039G00600:0.0):0.09907)0.652:0.01052,PVNU02001073.1:0.05162)0.516:0.00911)0.935:0.01611,(NNU_10253:0.01898,PIA40053.1:0.05309)0.362:0.00575)0.188:0.00319)0.947:0.01295,((((CALSI_Maker00029034:0.00944,CALSI_Maker00029508:0.00055)0.997:0.02794,((CALSI_Maker00003552:0.03078,p5.00_sc00140_p0016:0.01717)0.859:0.00487,p5.00_sc00150_p0003:0.01364)0.260:0.00053)0.966:0.01526,((evm.TU.AsparagusV1_04.283.V1.1:0.01762,evm.TU.AsparagusV1_10.1863.V1.1:0.02817)0.946:0.01873,((Aco014628:0.04504,(((Bradi1g75450:0.01288,(LP028819:0.03779,(HORVU4Hr1G079030:0.01722,((TRITD4Bv1G178330:0.00220,TraesCS4B02G309100:0.00055)0.884:0.00442,((TRITD4Av1G228050:0.0,TraesCS4A02G409300:0.0):0.00662,TraesCS4D02G307300:0.00880)0.760:0.00218)0.963:0.01126)0.925:0.01177)0.941:0.01592)0.977:0.02140,((OB03G13540:0.02301,((LOC_Os03g05110:0.0,OS03G05110:0.0):0.00055,OsR498G0305220900.01:0.00221)0.973:0.01555)0.981:0.02060,(PH01000157G1010:0.03562,PH01000010G1850:0.01274)0.521:0.00419)0.411:0.00772)0.981:0.02083,(Oropetium_20150105_00055:0.02253,(Zjn_sc00002.1.g14580.1.am.mk:0.02182,(((Sobic.001G506300:0.00883,(Sspon.01G00025701A:0.0,Sspon.01G00025702C:0.0,Sspon.01G00025703D:0.0):0.00666)0.848:0.00055,(((Zm00001d048389:0.0,Zm00007a00009460:0.0):0.00697,Zm00008a036090:0.00857)0.998:0.02809,((Zm00007a00014270:0.0,Zm00007a00002041:0.0):0.00054,Zm00008a000338:0.00803)0.990:0.01655)0.891:0.00777)0.944:0.01187,(Pgl_GLEAN_10009531:0.01219,Seita.9G542400:0.00996)0.863:0.01032)0.917:0.01421)0.603:0.00816)0.926:0.01314)1.000:0.05551)0.950:0.02234,(PEQU_01660:0.04695,ASH_gene15289:0.04985)0.915:0.01283)0.842:0.00805)0.913:0.01214)0.575:0.00271,(Ma04_g33230:0.05777,(Ma11_g19690:0.03779,(Ma11_g02260:0.03976,Ma08_g12580:0.02394)0.839:0.00621)0.915:0.01716)0.714:0.01373)0.994:0.02446)0.822:0.00554,(Achn127721:0.01337,Achn352601:0.01672)0.997:0.03975)0.591:0.00366,(((ZJU.LOC107434244:0.02905,(Cla005941.g:0.00054,(MELO3C012836:0.00054,Cucsa.140650:0.00616)0.969:0.01061)0.999:0.04594)0.693:0.00769,(((Glyma.10G040700:0.00752,Glyma.13G127300:0.00548)0.942:0.01039,(Vradi08g07460:0.02153,C.cajan_02223.g:0.02300)0.306:0.00419)0.928:0.01244,((Ca_07714.g:0.01235,(Medtr1g069460:0.00951,TPR.G5872:0.01831)0.959:0.01642)0.938:0.01421,(((Medtr7g098650:0.02845,TPR.G20076:0.01679)0.632:0.01001,Ca_12271.g:0.03640)0.879:0.01097,(C.cajan_16456.g:0.05333,(Vradi03g02610:0.03402,Glyma.19G168800:0.02290)0.580:0.00934)0.691:0.01717)0.967:0.02132)0.737:0.00818)0.906:0.01224)0.741:0.00289,((THA.LOC104814532:0.01214,((AL3G53340:0.00721,(Carubv10013229m.g:0.00389,AT2G20370:0.00707)0.119:0.00261)0.954:0.01392,(Tp3g33620:0.00269,((Bo9g028240:0.00881,Brara.I01161:0.01127)0.985:0.01541,(Bo7g003610:0.00882,Brara.G00041:0.00054)0.959:0.01165)0.427:0.00433)0.888:0.00672)0.995:0.03088)0.995:0.02716,((COL.COLO4_10207:0.00454,(TCA.TCM_003898:0.01906,Gorai.007G150100:0.01417)0.930:0.01097)0.982:0.02533,((Potri.002G256200:0.0,PT02G25620:0.0):0.02301,(RCO.g.29637.000008:0.01840,(Manes.12G038200:0.01581,(Manes.13G039300:0.01058,HBR2625G013:0.01363)0.873:0.00448)0.910:0.01166)0.139:0.00933)0.875:0.01382)0.260:0.00054)0.932:0.00922)0.893:0.01088)0.724:0.00869,Eucgr.A01318:0.03832,((((Bv7_166580_udec:0.02779,(((AUR62008804:0.00809,AUR62025435:0.00508)0.992:0.03730,AH012997:0.04449)0.148:0.00742,AH022035:0.03665)0.813:0.01112)1.000:0.05944,(FVE08349:0.04653,(Pbr025873.1.g:0.01174,Pbr032916.1.g:0.00851)0.999:0.04796)0.909:0.01740)0.783:0.00904,((DCAR_000570:0.03681,DCAR_012593:0.06280)0.985:0.03390,(Migut.D00481:0.08056,((UGI.Scf00093.7593:0.05154,UGI.Scf00444.15976:0.06780)1.000:0.09981,(Peaxi162Scf00043g00252:0.03365,(CAN.G536.9:0.03195,(Solyc09g064470.2:0.00802,PGSC0003DMG400008579:0.00449)0.909:0.01228)0.871:0.01246)0.999:0.05800)0.671:0.01674)0.895:0.01720)0.783:0.00424)0.752:0.00256,Achn070411:0.08111)0.192:0.00390);
